# Supplementary material for: Contrasting features of papillary and chromophobe renal cell carcinoma revealed by whole genome sequencing
Source: Mol Cancer Res. Author manuscript; Available in PMC 2026 Jun 15. (PMC13136883; doi:10.1158/1541-7786.MCR-25-0616)
Supplement: S1 Table [file EMS212285-supplement-S1_Table.xlsx]

## Sheet: Supp Table S1
Supplementary Table S1
	ChRCC	pRCC
Before quality control	85	128
Duplicate sample from same participant	9	8
Non-primary tumour sampled	1	1
Sex conflict	0	1
Patient age when tumour sampled missing	0	0
Age at sampling <18	0	0
Tumour sample cross-contamination >1%	0	0
Germline sample cross-contamination >1%	0	1
Median SNV VAF <0.1	3	8
Number of SNVs <500	3	5
Reliable copy number alteration profile could not be produced	11	11
After clinical data quality control	61	103
