# Supplementary material for: Contrasting features of papillary and chromophobe renal cell carcinoma revealed by whole genome sequencing
Source: Mol Cancer Res. Author manuscript; Available in PMC 2026 Jun 15. (PMC13136883; doi:10.1158/1541-7786.MCR-25-0616)
Supplement: S10 Table [file EMS212285-supplement-S10_Table.xlsx]

## Sheet: Supp Table S10
Supplementary Table S10
Cohort	Driver Gene	Cohort Present	Total Patients with Nonsynonymous Mutations	Total Nonsynonymous Mutations	Total Mutations	CN LoH or HD (%)	CN HD (%)	CN Gain (%)	Missense Variant	Stop Gained	Frameshift Variant	Inframe Insertion	Inframe Deletion	Splice Donar Variant	Splice Acceptor Variant	Intron Variant	Synonymous Variant	3' UTR Variant	5' UTR Variant	Splice Region Variant	Upstream Gene Variant	Downstream Gene Variant
ChRCC	ATM	FALSE	0	0	6	0.0847	0	0.0169	0	0	0	0	0	0	0	6	0	0	0	0	0	0
ChRCC	BAP1	TRUE	2	2	3	0.1525	0	0	2	0	0	0	0	0	0	1	0	0	0	0	0	0
ChRCC	CDKN1A	TRUE	4	4	4	0.7119	0	0	1	1	2	0	0	0	0	0	0	0	0	0	0	0
ChRCC	CDKN2A	FALSE	0	0	0	0.2203	0	0	0	0	0	0	0	0	0	0	0	0	0	0	0	0
ChRCC	CSPG4	TRUE	4	4	11	0.0169	0	0.0169	3	1	0	0	0	0	0	6	0	0	0	0	1	0
ChRCC	FLT4	FALSE	0	0	7	0.1525	0	0	0	0	0	0	0	0	0	7	0	0	0	0	0	0
ChRCC	GRM3	FALSE	0	0	25	0.0169	0	0.0339	0	0	0	0	0	0	0	24	0	0	0	0	1	0
ChRCC	KMT2D	FALSE	0	0	0	0.0169	0	0.0339	0	0	0	0	0	0	0	0	0	0	0	0	0	0
ChRCC	MAP3K13	TRUE	3	3	11	0.0847	0	0	1	1	1	0	0	0	0	8	0	0	0	0	0	0
ChRCC	MTOR	TRUE	3	3	7	0.8475	0	0	3	0	0	0	0	0	0	4	0	0	0	0	0	0
ChRCC	NRAS	FALSE	0	0	0	0.8475	0	0	0	0	0	0	0	0	0	0	0	0	0	0	0	0
ChRCC	PTEN	FALSE	3	3	7	0.7288	0.0169	0	0	0	2	1	0	0	0	4	0	0	0	0	0	0
ChRCC	RB1	FALSE	0	0	8	0.5763	0.0169	0	0	0	0	0	0	0	0	8	0	0	0	0	0	0
ChRCC	ROBO2	FALSE	0	0	136	0.1017	0	0.1525	0	0	0	0	0	0	0	135	0	0	0	0	0	1
ChRCC	SDHA	FALSE	1	1	4	0.1864	0	0.0339	1	0	0	0	0	0	0	2	1	0	0	0	0	0
ChRCC	TP53	TRUE	14	14	15	0.661	0.0169	0	8	1	3	0	0	0	2	0	0	0	0	1	0	0
ChRCC	TSC1	FALSE	0	0	9	0.1864	0	0	0	0	0	0	0	0	0	8	1	0	0	0	0	0
ChRCC	TSC2	FALSE	0	0	1	0.0339	0	0.0339	0	0	0	0	0	0	0	0	1	0	0	0	0	0
ChRCC	UBR5	FALSE	1	1	11	0.1356	0	0.0508	1	0	0	0	0	0	0	9	0	0	1	0	0	0
ChRCC	WNK2	TRUE	2	2	8	0.2033	0	0	2	0	0	0	0	0	0	6	0	0	0	0	0	0
pRCC	ARID1A	TRUE	8	10	53	0.1471	0	0.0098	4	3	3	0	0	0	0	41	0	1	0	1	0	0
pRCC	BAP1	FALSE	1	1	2	0.0882	0	0.2843	0	0	1	0	0	0	0	1	0	0	0	0	0	0
pRCC	CACNA1D	TRUE	3	3	75	0.0882	0	0.2843	2	1	0	0	0	0	0	72	0	0	0	0	0	0
pRCC	ELF3	TRUE	3	3	5	0.0392	0	0.049	1	0	1	0	0	1	0	1	0	0	1	0	0	0
pRCC	FAT1	FALSE	5	5	50	0.0882	0	0.0098	3	0	2	0	0	0	0	41	0	0	0	0	3	1
pRCC	KDM5A	TRUE	6	6	27	0	0	0.4608	4	0	2	0	0	0	0	19	0	2	0	0	0	0
pRCC	KDM6A	FALSE	3	3	46	0.1373	0	0.0196	1	0	2	0	0	0	0	42	0	0	0	0	0	1
pRCC	KIAA1549	TRUE	4	4	48	0	0	0.6275	2	0	1	0	0	0	1	41	0	1	0	0	2	0
pRCC	KMT2C	TRUE	6	6	109	0	0	0.6275	4	1	1	0	0	0	0	103	0	0	0	0	0	0
pRCC	LEPROTL1	TRUE	2	2	13	0.0294	0	0.0784	2	0	0	0	0	0	0	10	0	1	0	0	0	0
pRCC	MAP3K1	TRUE	4	4	32	0.0098	0	0.0882	4	0	0	0	0	0	0	24	0	0	0	0	2	2
pRCC	MET	TRUE	11	12	43	0.0098	0	0.6275	12	0	0	0	0	0	0	30	0	0	0	0	0	1
pRCC	MTOR	TRUE	5	5	26	0.1275	0	0.0098	5	0	0	0	0	0	0	20	0	0	0	0	0	1
pRCC	NF2	FALSE	1	1	21	0.1275	0	0.0392	0	0	1	0	0	0	0	18	0	0	0	1	1	0
pRCC	NFE2L2	FALSE	2	2	18	0	0	0.1471	2	0	0	0	0	0	0	15	0	0	0	0	0	1
pRCC	NFIB	TRUE	4	4	109	0.0784	0	0.0196	3	1	0	0	0	0	0	99	0	2	0	0	0	4
pRCC	PBRM1	TRUE	5	5	20	0.0882	0	0.2843	2	0	1	0	1	1	0	15	0	0	0	0	0	0
pRCC	SETD2	TRUE	7	7	40	0.0882	0	0.2843	3	0	4	0	0	0	0	29	1	1	0	1	1	0
pRCC	SMARCB1	FALSE	1	1	7	0.1275	0	0.0392	0	0	0	0	1	0	0	5	0	0	0	0	1	0
pRCC	STAG2	FALSE	3	3	40	0.1373	0	0.0196	2	1	0	0	0	0	0	37	0	0	0	0	0	0
pRCC	TP53	FALSE	2	2	6	0.0196	0	0.598	1	0	1	0	0	0	0	4	0	0	0	0	0	0
pRCC	UBR5	TRUE	3	4	32	0.0098	0	0.1275	4	0	0	0	0	0	0	27	1	0	0	0	0	0
