# Supplementary material for: Contrasting features of papillary and chromophobe renal cell carcinoma revealed by whole genome sequencing
Source: Mol Cancer Res. Author manuscript; Available in PMC 2026 Jun 15. (PMC13136883; doi:10.1158/1541-7786.MCR-25-0616)
Supplement: S11 Table [file EMS212285-supplement-S11_Table.xlsx]

## Sheet: Supp Table S11
Supplementary Table S11
Gene	Type	Cohort	Method	Total Mutations	Total SNVs	Total Indels	Total Patients	OncodriveFML P-value	OncodriveFML Q-value	ActiveDriverWGSR P-value	ActiveDriverWGSR Q-value
TERT	Core Promoters	pRCC	ActiveDriverWGSR	12	12	0	11	0.27195	0.907374	3.0022e-20	5.7892e-16
TERT	Distal Promoters	pRCC	ActiveDriverWGSR	10	10	0	10	0.00014	0.08351	2.0305e-09	3.918e-05
CCDC107	Distal Promoters	pRCC	ActiveDriverWGSR	8	6	2	8	1	1	2.5246e-08	0.00024358
