# Supplementary material for: Contrasting features of papillary and chromophobe renal cell carcinoma revealed by whole genome sequencing
Source: Mol Cancer Res. Author manuscript; Available in PMC 2026 Jun 15. (PMC13136883; doi:10.1158/1541-7786.MCR-25-0616)
Supplement: S12 Table [file EMS212285-supplement-S12_Table.xlsx]

## Sheet: Supp Table S12
Supplementary Table S12
Cohort	Gene	Type	Total	SNVs (All)	SNVs (VAF <= 0.8)	SNVs (VAF > 0.8)	SNVs (VAF > 0.95)	Indels (All)	Indels (VAF <= 0.8)	Indels (VAF > 0.8)	Indels (VAF > 0.95)
ChRCC	MT-ATP6	Complex V	1	1	1	0	0	0	0	0	0
ChRCC	MT-ATP8	Complex V	2	2	2	0	0	0	0	0	0
ChRCC	MT-CO1	Complex IV	9	8	8	0	0	1	1	0	0
ChRCC	MT-CO2	Complex IV	10	8	8	0	0	2	2	0	0
ChRCC	MT-CO3	Complex IV	11	9	9	0	0	2	2	0	0
ChRCC	MT-CYB	Complex III	16	13	10	3	0	3	3	0	0
ChRCC	MT-ND1	Complex I	9	8	8	0	0	1	0	1	1
ChRCC	MT-ND2	Complex I	11	10	10	0	0	1	1	0	0
ChRCC	MT-ND3	Complex I	3	3	2	1	1	0	0	0	0
ChRCC	MT-ND4	Complex I	20	15	15	0	0	5	3	2	2
ChRCC	MT-ND4L	Complex I	3	3	3	0	0	0	0	0	0
ChRCC	MT-ND5	Complex I	22	17	16	1	1	5	3	2	1
ChRCC	MT-ND6	Complex I	10	5	5	0	0	5	2	3	0
ChRCC	Non D-Loop	NA	196	165	155	10	4	31	23	8	4
ChRCC	D-Loop	NA	32	23	20	3	1	9	6	3	0
ChRCC	D-Loop (HV1)	NA	12	12	11	1	0	0	0	0	0
ChRCC	D-Loop (HV2)	NA	16	7	6	1	0	9	6	3	0
ChRCC	All	NA	228	188	176	12	5	40	29	11	4
ChRCC - Eosinophilic	MT-ATP6	Complex V	0	0	0	0	0	0	0	0	0
ChRCC - Eosinophilic	MT-ATP8	Complex V	0	0	0	0	0	0	0	0	0
ChRCC - Eosinophilic	MT-CO1	Complex IV	0	0	0	0	0	0	0	0	0
ChRCC - Eosinophilic	MT-CO2	Complex IV	0	0	0	0	0	0	0	0	0
ChRCC - Eosinophilic	MT-CO3	Complex IV	0	0	0	0	0	0	0	0	0
ChRCC - Eosinophilic	MT-CYB	Complex III	3	2	2	0	0	1	1	0	0
ChRCC - Eosinophilic	MT-ND1	Complex I	2	1	1	0	0	1	0	1	1
ChRCC - Eosinophilic	MT-ND2	Complex I	0	0	0	0	0	0	0	0	0
ChRCC - Eosinophilic	MT-ND3	Complex I	1	1	0	1	0	0	0	0	0
ChRCC - Eosinophilic	MT-ND4	Complex I	9	6	6	0	0	3	1	2	2
ChRCC - Eosinophilic	MT-ND4L	Complex I	0	0	0	0	0	0	0	0	0
ChRCC - Eosinophilic	MT-ND5	Complex I	5	3	2	1	1	2	1	1	1
ChRCC - Eosinophilic	MT-ND6	Complex I	4	1	1	0	0	3	2	1	0
ChRCC - Eosinophilic	Non D-Loop	NA	37	26	23	3	3	11	6	5	4
ChRCC - Eosinophilic	D-Loop	NA	2	2	1	1	1	0	0	0	0
ChRCC - Eosinophilic	D-Loop (HV1)	NA	0	0	0	0	0	0	0	0	0
ChRCC - Eosinophilic	D-Loop (HV2)	NA	1	1	1	0	0	0	0	0	0
ChRCC - Eosinophilic	All	NA	39	28	24	4	4	11	6	5	4
ChRCC - Classical	MT-ATP6	Complex V	1	1	1	0	0	0	0	0	0
ChRCC - Classical	MT-ATP8	Complex V	2	2	2	0	0	0	0	0	0
ChRCC - Classical	MT-CO1	Complex IV	9	8	8	0	0	1	1	0	0
ChRCC - Classical	MT-CO2	Complex IV	10	8	8	0	0	2	2	0	0
ChRCC - Classical	MT-CO3	Complex IV	11	9	9	0	0	2	2	0	0
ChRCC - Classical	MT-CYB	Complex III	13	11	8	3	0	2	2	0	0
ChRCC - Classical	MT-ND1	Complex I	7	7	7	0	0	0	0	0	0
ChRCC - Classical	MT-ND2	Complex I	11	10	10	0	0	1	1	0	0
ChRCC - Classical	MT-ND3	Complex I	2	2	2	0	0	0	0	0	0
ChRCC - Classical	MT-ND4	Complex I	11	9	9	0	0	2	2	0	0
ChRCC - Classical	MT-ND4L	Complex I	3	3	3	0	0	0	0	0	0
ChRCC - Classical	MT-ND5	Complex I	17	14	14	0	0	3	2	1	0
ChRCC - Classical	MT-ND6	Complex I	6	4	4	0	0	2	0	2	0
ChRCC - Classical	Non D-Loop	NA	159	139	132	7	1	20	17	3	0
ChRCC - Classical	D-Loop	NA	30	21	9	2	0	9	6	3	0
ChRCC - Classical	D-Loop (HV1)	NA	12	12	11	1	0	0	0	0	0
ChRCC - Classical	D-Loop (HV2)	NA	15	6	5	1	0	9	6	3	0
ChRCC - Classical	All	NA	189	160	152	8	1	29	23	6	0
pRCC	MT-ATP6	Complex V	8	7	6	1	1	1	1	0	0
pRCC	MT-ATP8	Complex V	1	0	0	0	0	1	1	0	0
pRCC	MT-CO1	Complex IV	19	14	13	1	0	5	5	0	0
pRCC	MT-CO2	Complex IV	13	12	12	0	0	1	1	0	0
pRCC	MT-CO3	Complex IV	17	16	14	2	1	1	1	0	0
pRCC	MT-CYB	Complex III	33	31	29	2	1	2	2	0	0
pRCC	MT-ND1	Complex I	15	13	11	2	1	2	2	0	0
pRCC	MT-ND2	Complex I	18	16	10	6	1	2	2	0	0
pRCC	MT-ND3	Complex I	4	4	4	0	0	0	0	0	0
pRCC	MT-ND4	Complex I	36	27	24	3	2	9	5	4	2
pRCC	MT-ND4L	Complex I	5	5	5	0	0	0	0	0	0
pRCC	MT-ND5	Complex I	40	26	23	3	1	14	9	5	2
pRCC	MT-ND6	Complex I	5	3	3	0	0	2	1	1	0
pRCC	Non D-Loop	NA	295	252	220	32	10	43	31	12	4
pRCC	D-Loop	NA	31	23	14	9	5	8	6	2	0
pRCC	D-Loop (HV1)	NA	8	7	6	1	0	1	1	0	0
pRCC	D-Loop (HV2)	NA	17	11	5	6	3	6	4	2	0
pRCC	All	NA	326	275	235	40	15	51	37	14	4
