# Supplementary material for: Contrasting features of papillary and chromophobe renal cell carcinoma revealed by whole genome sequencing
Source: Mol Cancer Res. Author manuscript; Available in PMC 2026 Jun 15. (PMC13136883; doi:10.1158/1541-7786.MCR-25-0616)
Supplement: S13 Table [file EMS212285-supplement-S13_Table.xlsx]

## Sheet: Supp Table S13
Supplementary Table S13
Cohort	Mutation Type	VAF subtype	dN/dS Ratio	dN/dS Ratio 95% CI (Lower)	dN/dS Ratio 95% CI (Upper)	dN/dS P-value
ChRCC	Missense	All	0.93039	0.536303	1.61406	0.797416
ChRCC	Truncating	All	0.308559	0.0928127	1.02581	0.0550626
ChRCC	All Non-Synonymous	All	0.823849	0.480786	1.4117	0.480707
ChRCC	Missense	VAF > 0.8	2.75116	0.237175	31.9125	0.418355
ChRCC	Truncating	VAF > 0.8	NA	NA	NA	NA
ChRCC	All Non-Synonymous	VAF > 0.8	1.54802	0.111548	21.4828	0.744714
ChRCC	Missense	0.8 <= VAF	0.875993	0.499673	1.53573	0.643923
ChRCC	Truncating	0.8 <= VAF	0.36295	0.107182	1.22906	0.103408
ChRCC	All Non-Synonymous	0.8 <= VAF	0.79898	0.461326	1.38377	0.423214
pRCC	Missense	All	1.01465	0.666298	1.54121	0.945968
pRCC	Truncating	All	0.801811	0.32117	2.00175	0.636079
pRCC	All Non-Synonymous	All	0.995732	0.657732	1.50743	0.983871
pRCC	Missense	VAF > 0.8	1.14198	0.312738	4.17	0.840769
pRCC	Truncating	VAF > 0.8	NA	NA	NA	NA
pRCC	All Non-Synonymous	VAF > 0.8	1.21714	0.337164	4.3938	0.764156
pRCC	Missense	0.8 <= VAF	0.996166	0.638305	1.55467	0.986505
pRCC	Truncating	0.8 <= VAF	0.734828	0.28465	1.89697	0.524271
pRCC	All Non-Synonymous	0.8 <= VAF	0.971166	0.626299	1.50593	0.895994
