# Supplementary material for: Contrasting features of papillary and chromophobe renal cell carcinoma revealed by whole genome sequencing
Source: Mol Cancer Res. Author manuscript; Available in PMC 2026 Jun 15. (PMC13136883; doi:10.1158/1541-7786.MCR-25-0616)
Supplement: S2 Table [file EMS212285-supplement-S2_Table.xlsx]

## Sheet: Supp Table S2
Supplementary Table S2
		ChRCC	pRCC	ChRCC - eosinophilic	ChRCC - classical
Total Number	-	61	103	13	48
Tumour Stage	1	22	51	4	18
	2	9	4	0	9
	3	13	18	4	9
	4	2	4	1	1
	NA	15	26	4	11
Tumour Grade	1	NA	5	0	0
	2	NA	35	0	0
	3	NA	45	0	0
	4	NA	6	0	0
	NA	61	12	13	48
Sex	Male	24	67	6	18
	Female	37	36	7	30
Age	Median	62	62	70	60
	Range	[26, 83]	[37, 87]	[39, 79]	[26, 83]
Ploidy	Median	1.66	2.19	1.9476	1.6523
	Range	[1.43, 4]	[1.41, 4.29]	[1.44, 3.1]	[1.46, 4]
Purity	Median	0.7878	0.7444	0.7861	0.7901
	Range	[0.21, 0.97]	[0.2, 0.98]	0.48-0.94	0.21-0.97
Tumour Telomere Length	Median	4107	3573	3888	4165
	Mean	4151	3542	3854	4232
	Range	[653.8, 9115.3]	[0, 6472]	[1058, 7483]	[654, 9115]
Germline Telomere Length	Median	4734	4446	4344	4808
	Mean	4700	4567	4554	4740
	Range	[3247, 7106.1]	[2662, 6882]	[3368, 6856.2]	[3247, 7106]
Tumour - Germline Telomere Length Discrepancy	Median	-699	-859	-673	-794
	Mean	-550	-1026	-700	-509
	Range	[-5509, 5675]	[-3362, 1340]	[-5509, 2212]	[-4951, 5675]
Nuclear genome SNVs	Total	314396	497690	195463	118933
	Total (Non-hypermutated)	120557	484085	21716	98841
Nuclear genome Indels	Total	192298	84737	180275	12023
	Total (Non-hypermutated)	13093	83472	2202	10891
mtDNA SNVs	Total	188	275	28	160
mtDNA Indels	Total	40	51	11	29
Mutation Rate (Per MB)	Median	0.6142	1.7904	0.677	0.6059
	Range	[0.23, 113.97]	[0.28, 4.82]	[0.26, 113.97]	[0.23, 6.88]
SNV Mutation Rate (Per MB)	Median	0.54	1.5196	0.5938	0.5379
	Range	[0.21, 56.28]	[0.25, 4.41]	[0.21, 56.28]	[0.21, 6.51]
Indel mutation rate (Per MB)	Median	0.05669	0.2825	0.05442	0.05831
	Range	[0.03, 57.68]	[0.03, 0.73]	[0.04, 57.68]	[0.03, 0.43]
Coding Mutation Rate (Per MB)	Median	0.7749	2.3844	0.9836	0.7749
	Range	[0.21, 107.39]	[0.33, 6.17]	[0.21, 107.39]	[0.3, 4.32]
Non-Coding Mutation Rate (Per MB)	Median	0.6124	1.7891	0.6789	0.6036
	Range	[0.23, 114.04]	[0.28, 4.81]	[0.26, 114.04]	[0.23, 6.9]
mtDNA mutation rate (Per KB)	Median	0.1811	0.1207	0.1811	0.1207
	Range	[0, 0.72]	[0, 0.66]	[0, 0.72]	[0, 0.42]
mtDNA SNV rate (Per KB)	Median	0.1207	0.1207	0.1811	0.1207
	Range	[0, 0.72]	[0, 0.6]	[0, 0.72]	[0, 0.36]
mtDNA Indel rate (Per KB)	Median	0	0	0	0.06035
	Range	[0, 0.3]	[0, 0.18]	[0, 0.3]	[0, 0.18]
Weighted Genome Instability Index	Median	0.3478	0.226	0.0722	0.3479
	Range	[0%, 94.29%]	[0%, 83.28%]	[0.001%, 60.87%]	[0%, 94.29%]
Whole Genome Duplication	Positive	12	5	1	11
	Negative	49	98	12	37
Somatic Structural Variant Events	Total	1326	1782	419	907
Somatic Structural Variant Events (Per Patient)	Median	5	4	14	4
	Range	[0,223]	[0, 202]	[0, 83]	[0, 223]
Tumour Mitochondria Copy Number	Median	132.154	151.598	144.807	131.507
	Mean	141.287	251.277	147.3	140.4
	Range	[100.02, 224.87]	[102.48, 2146.75]	[115.58-224.87]	[100.02-223.49]
Neoantigen Burden	Total	867	1150	624	243
	Total (Non-hypermutated)	260	1122	17	243
	Median	1	8	0	1
	Range	[0, 607]	[0,65]	[0, 607]	[0, 76]
Immune Escape	HLA mutation	0	0	0	0
	HLA LoH	29	3	2	27
	ATP mutation	1	0	1	0
