# Supplementary material for: Contrasting features of papillary and chromophobe renal cell carcinoma revealed by whole genome sequencing
Source: Mol Cancer Res. Author manuscript; Available in PMC 2026 Jun 15. (PMC13136883; doi:10.1158/1541-7786.MCR-25-0616)
Supplement: S3 Table [file EMS212285-supplement-S3_Table.xlsx]

## Sheet: Supp Table S3
Supplementary Table S3
Classification	Whole Genome Duplication	Possible Allele States	Other Conditions
HD	FALSE	(0,0)	TCN = 0
HD	TRUE	(0,0)	TCN = 0
LOH	FALSE	(1,0), (2,0)	0 < TCN ≤ 2, min-CN = 0
LOH	TRUE	(1,0), (2,0), (3,0), (4,0)	0 < TCN ≤ 4, min-CN = 0
OLOS	TRUE	(1,1), (2,1), (3,1)	1 < TCN ≤ 4, min-CN = 1
NC	FALSE	(1,1)	TCN = 2
NC	TRUE	(2,2)	TCN = 4
Gain	FALSE	(2, ≥1), (3, ≥0)	2 < TCN ≤ 5
Gain	TRUE	(3, ≥2), (4, ≥1), (5, ≥0)	4 < TCN ≤ 10
Amplification	FALSE	(4, ≥2), (5, ≥1), (≥6, ≥0)	TCN > 5
Amplification	TRUE	(6, ≥5), (7, ≥4), (8, ≥3), (9, ≥2), (10, ≥1), (11, ≥0)	TCN > 10
