# Supplementary material for: Contrasting features of papillary and chromophobe renal cell carcinoma revealed by whole genome sequencing
Source: Mol Cancer Res. Author manuscript; Available in PMC 2026 Jun 15. (PMC13136883; doi:10.1158/1541-7786.MCR-25-0616)
Supplement: S4 Table [file EMS212285-supplement-S4_Table.xlsx]

## Sheet: Supp Table S4
Supplementary Table S4
Software	Version	Research Resource Identifiers	URL
alleleCount-FixVAF	-	SCR_023961	https://github.com/danchubb/alleleCount-FixVAF
Battenberg	2.2.8	SCR_017098	https://github.com/Wedge-Oxford/battenberg
BEDOPS	2.4.39	SCR_012865	https://github.com/bedops/bedops
BCFtools/SAMtools (mpileup)	1.9	SCR_005227	https://samtools.sourceforge.net/mpileup.shtml
bedtools	2.3.0	SCR_006646	https://github.com/arq5x/bedtools2
CADD (scripts)		SCR_018393	https://github.com/kircherlab/CADD-scripts
CBaSE		SCR_027765	https://weghornlab.org/software.html
Delly	0.7.8	SCR_004603	https://github.com/dellytools/delly/releases/download/v0.7.9/delly_v0.7.9_linux_x86_64bit
fastMitoCalc (mitoAnalyzer)		SCR_027724	https://github.com/HSGU-NIA/mitoAnalyzer
GATK	4.5.0.0	SCR_001876	https://github.com/broadinstitute/gatk/releases/download/4.5.0.0/gatk-4.5.0.0.zip
GISTIC	2.0.2.3	SCR_000151	https://github.com/broadinstitute/gistic2
HotMaps3D		SCR_027725	https://github.com/KarchinLab/HotMAPS
HRDetect		SCR_027726	https://github.com/eyzhao/hrdetect-pipeline
IntOGen		SCR_027727	https://bitbucket.org/intogen/intogen-plus/src/master
Isaac	03.16.02.19	SCR_012772	https://github.com/Illumina/Isaac3/releases/tag/iSAAC-03.16.02.19
LiftOver		SCR_018160	https://genome-store.ucsc.edu/
LOHHLA		SCR_023690	https://bitbucket.org/mcgranahanlab/lohhla/src/master/
Lumpy	0.2.13	SCR_003253	https://github.com/arq5x/lumpy-sv/releases/download/0.2.13/lumpy-sv-v0.2.13.tar.gz
Manta	0.28.0	SCR_022997	https://github.com/Illumina/manta/releases/download/v0.28.0/manta-0.28.0.release_src.tar.bz2
MISA		SCR_010765	https://webblast.ipk-gatersleben.de/misa/
mSINGs		SCR_027728	https://bitbucket.org/uwlabmed/msings/src/master/
MutPanning		SCR_027729	https://github.com/vanallenlab/MutPanningV2
OncodriveClustl		SCR_027730	https://bitbucket.org/bbglab/oncodriveclustl/src/master
OncodriveFML		SCR_027731	https://bitbucket.org/bbglab/oncodrivefml/src/master
PCAWG SV merge	-	SCR_027732	https://hub.docker.com/r/weischenfeldt/pcawg_sv_merge
POLYSOLVER		SCR_022278	https://github.com/jason-weirather/hla-polysolver
pVACseq	3.1.2	SCR_025435	https://pvactools.readthedocs.io/en/latest/pvacseq.html
Python	2.7, 3.6	SCR_008394	https://www.python.org/
R	3.4.0, 4.10	SCR_001905	https://cran.ma.imperial.ac.uk/
SHAPEIT	2.r904	SCR_024335	https://mathgen.stats.ox.ac.uk/genetics_software/shapeit/shapeit.html#download
ShatterSeek	0.4	SCR_026463	https://github.com/parklab/ShatterSeek
SigProfilerExtractor	1.1.4	SCR_023121	https://github.com/AlexandrovLab/SigProfilerExtractor/releases/tag/v1.1.4
SigProfilerMatrixGenerator	1.1.30	SCR_023122	https://github.com/AlexandrovLab/SigProfilerMatrixGenerator
smRegions		SCR_027733	https://bitbucket.org/bbglab/smregions/src/master
Strelka	2.4.7	SCR_005109	https://github.com/Illumina/strelka/releases/tag/v2.4.7
UTRannotator		SCR_027734	https://github.com/ImperialCardioGenetics/UTRannotator
VEP		SCR_007931	https://github.com/Ensembl/ensembl-vep
xTea		SCR_027735	https://github.com/parklab/xTea
R Package	Version	Research Resource Identifiers	URL
ActiveDriverWGS-R		SCR_027737	https://github.com/reimandlab/ActiveDriverWGSR
ActivePathways	1.1.1	SCR_027736	https://cran.r-project.org/web/packages/ActivePathways/index.html
BSgenome.Hsapiens.UCSC.hg38	1.4.4	SCR_027738	https://bioconductor.org/packages/release/data/annotation/html/BSgenome.Hsapiens.UCSC.hg38.html
Ccube	1	SCR_027721	https://github.com/keyuan/ccube
ClusterSV		SCR_027722	https://github.com/cancerit/ClusterSV
data.table	1.16.4	SCR_026117	https://cran.r-project.org/web/packages/data.table/index.html
dNdSCV		SCR_017093	https://github.com/im3sanger/dndscv
DPClust	2.2.8	SCR_027723	https://github.com/Wedge-Oxford/dpclust
ggplot2	3.4.1	SCR_014601	https://cran.r-project.org/web/packages/ggplot2/index.html
Gviz	1.38.4	SCR_024239	https://bioconductor.org/packages/release/bioc/html/Gviz.html
lattice	0.21-8	SCR_015662	https://cran.r-project.org/web/packages/lattice/index.html
mutationTimeR	0.99.3	SCR_027739	https://github.com/gerstung-lab/MutationTimeR
peakPick	0.11	SCR_027740	https://cran.r-project.org/src/contrib/Archive/peakPick/
pscl	1.5.5	SCR_027741	https://cran.r-project.org/web/packages/pscl/index.html
RColorBrewer	1.1-3	SCR_016697	https://cran.r-project.org/web/packages/RColorBrewer/index.html
rtracklayer	1.5.4	SCR_021325	https://bioconductor.org/packages/release/bioc/html/rtracklayer.html
TcellExTRECT		SCR_027742	https://github.com/McGranahanLab/TcellExTRECT
trackViewer	1.30.0	SCR_027743	http://bioconductor.org/packages/release/bioc/html/trackViewer.html
VariantAnnotation	1.40.0	SCR_000074	https://bioconductor.org/packages/release/bioc/html/VariantAnnotation.html
Python Package	Version	Research Resource Identifiers	URL
AmpliconArchitect/AmpliconClassifier (AmpliconSuite)		SCR_023150	https://github.com/AmpliconSuite/AmpliconSuite-pipeline
bgsignature		SCR_027744	https://pypi.org/project/bgsignature/
CoMut		SCR_027745	https://github.com/vanallenlab/comut
FixVAF	-	SCR_027746	https://github.com/danchubb/FixVAF
pybedtools		SCR_021018	https://daler.github.io/pybedtools/main.html
TelomereCat	3.3.0	SCR_027747	https://github.com/cancerit/telomerecat
Data	Version	Research Resource Identifiers	URL
100,000 Genomes Project	v14	SCR_010502	http://dx.doi.org/10.6084/m9.figshare.4530893.v7
CADD (data)	1.6	SCR_014886	https://cadd.gs.washington.edu/download
CancerMine	Downloaded May 2022	SCR_027748	http://bionlp.bcgsc.ca/cancermine/
COSMIC Cancer Gene Census	92	SCR_002260	https://cancer.sanger.ac.uk/census
COSMIC Mutation Actionability in Precision Oncology	-	SCR_002260	https://cancer.sanger.ac.uk/actionability
COSMIC Reference Mutational Signatures	3.2	SCR_002260	https://cancer.sanger.ac.uk/signatures/
ChIP-seq Histones H3K36me3 - Male adult (50 years) kidney tissue	ENCODE4 v1.7.0 GRCh38 (ENCAN946KXL)	NA	https://www.encodeproject.org/files/ENCFF191CJN/@@download/ENCFF191CJN.bigWig
ChIP-seq Histones H3K9me3 - Male adult (50 years) kidney tissue	ENCODE4 v1.7.0 GRCh38 (ENCAN127GOZ)	NA	https://www.encodeproject.org/files/ENCFF344RCN/@@download/ENCFF344RCN.bigWig
DepMap CRISPI screens	Last accessed 1st March 2024	SCR_017655	https://depmap.org/
DNAse-seq - Female adult (47 years) kidney tissue	ENCODE4 v3.0.0-alpha.2 GRCh38 (ENCAN876VFO)	NA	https://www.encodeproject.org/files/ENCFF485CJZ/@@download/ENCFF485CJZ.bigWig
Ensembl	101	SCR_001630	https://www.ensembl.org/index.html
GnomAD	2.1	SCR_014964	https://gnomad.broadinstitute.org/downloads#v2-constraint
GTEx Tissue Expression Profiles	7	SCR_013042	https://www.gtexportal.org/home/downloads/adult-gtex/overview
IntOGen Gene Annotations	Downloaded on 1st Febuary 2020	SCR_027727	https://www.intogen.org/download?file=IntOGen-Cohorts-20200201.zip
MSigDB Gene Sets	7.5.1	SCR_016863	https://www.gsea-msigdb.org/gsea/msigdb/human/collections.jsp
OncoKB Knowledge Base	3.11	SCR_014782	https://www.oncokb.org/
Protein Data Bank (PDB)	Download on March 2020	SCR_012820	https://ftp.ebi.ac.uk/pub/databases/pdb_versioned/
Replication Timing - Embryonic Kidney	RT_HEK293_Embryonic Kidney_Int57383924	NA	https://www2.replicationdomain.com/download_data.php?dataset=Int57383924&build=hg38
SYLVER		SCR_027764	https://software.icr.ac.uk/app/sylver
Tandem Repeats Finder Database		SCR_005659	https://genome.ucsc.edu/cgi-bin/hgTables
TCGA tumour-normal gene expression summary (kidney tissue)	Accessed February 2024	SCR_003193	http://gepia.cancer-pku.cn/
TCGA gene mutation frequency (ccRCC cohort)	Accessed February 2024	SCR_003193	https://www.cbioportal.org/
UCSC Genome Browser	-	SCR_005780	https://hgdownload.soe.ucsc.edu/downloads.html
