# Supplementary material for: Contrasting features of papillary and chromophobe renal cell carcinoma revealed by whole genome sequencing
Source: Mol Cancer Res. Author manuscript; Available in PMC 2026 Jun 15. (PMC13136883; doi:10.1158/1541-7786.MCR-25-0616)
Supplement: S5 Table [file EMS212285-supplement-S5_Table.xlsx]

## Sheet: Supp Table S5
Supplementary Table S5
Cohort	Mutation Type	Gene	SNP	Code	Chromosome	Position	Reference Allele	Alternative Allele	MAF	Samples
ChRCC	Germline	CHEK2	rs555607708	1100delC	22	28695869	AG	A	NA	2
ChRCC	Germline	CHEK2	rs121908698	444+1G>A	22	28725242	C	T	NA	2
ChRCC	Germline	MITF	rs149617956	E1273K	3	69964940	G	A	NA	2
ChRCC	Germline	SDHA	rs142441643	R31Stop	5	223509	C	T	NA	1
ChRCC	Germline	PRF1	rs28933375	N252S	10	70598966	T	C	0.007588	1
ChRCC	Germline	HFE	rs1800730	S65C	6	26090957	A	T	0.003994	1
ChRCC	Somatic	POLE		A512T	12	132672779	C	T	NA	1
ChRCC	Somatic	POLE	rs2043034419	G364R	12	132675751	C	T	NA	1
ChRCC	Somatic	MLH1		G181C	3	37008901	G	T	NA	1
ChRCC	Somatic	MLH1		G181V	3	37008902	G	T	NA	1
ChRCC	Somatic	POLD1		3037del	19	50416608	AG	A	NA	1
pRCC	Germline	ATM	rs587779815	R447T	11	108250804	C	T	NA	1
pRCC	Germline	ATM	rs730881336	R742T	11	108244867	C	T	NA	1
pRCC	Germline	HFE	rs1800730	S65C	6	26090957	A	T	0.003994	4
pRCC	Germline	PRF1	rs28933375	N252S	10	70598966	T	C	0.007588	2
pRCC	Germline	MITF	rs149617956	E1273K	3	69964940	G	A	NA	1
pRCC	Somatic	MSH6	rs868760377	G624S	2	47799853	G	A	NA	1
pRCC	Somatic	POLE		Q493L	12	132672835	A	T	NA	1
pRCC	Somatic	MLH1		Q382H	3	37025744	G	C	NA	1
pRCC	Somatic	PMS2		F146L	7	6002554	T	A	NA	1
