# Supplementary material for: Contrasting features of papillary and chromophobe renal cell carcinoma revealed by whole genome sequencing
Source: Mol Cancer Res. Author manuscript; Available in PMC 2026 Jun 15. (PMC13136883; doi:10.1158/1541-7786.MCR-25-0616)
Supplement: S6 Table [file EMS212285-supplement-S6_Table.xlsx]

## Sheet: Supp Table S6
Supplementary Table S6
Cohort	Arm-Level Event	CNA Type	Frequency	Q-value	Eosinophilic ChRCC Frequency	Normal ChRCC Frequency
ChRCC	1p	Deletion	0.75	0	0.47	0.85
ChRCC	1q	Deletion	0.69	0	0.33	0.8
ChRCC	2p	Deletion	0.52	2.26e-12	0.27	0.61
ChRCC	2q	Deletion	0.57	1.06e-11	0.27	0.67
ChRCC	6p	Deletion	0.64	0	0.27	0.76
ChRCC	6q	Deletion	0.66	0	0.27	0.78
ChRCC	10p	Deletion	0.66	0	0.4	0.74
ChRCC	10q	Deletion	0.66	0	0.4	0.74
ChRCC	13q	Deletion	0.48	2.46e-11	0.13	0.59
ChRCC	17p	Deletion	0.61	0	0.27	0.72
ChRCC	17q	Deletion	0.61	2.28e-14	0.27	0.72
ChRCC	21q	Deletion	0.33	4.41e-05	0.13	0.39
ChRCC	Xp	Deletion	0.31	1.85e-09	0.2	0.35
ChRCC	Xp	Amplification	0.6	1.38e-13	0.53	0.37
pRCC	3p	Amplification	0.27	0	NA	NA
pRCC	3q	Amplification	0.4	0	NA	NA
pRCC	7p	Amplification	0.63	0	NA	NA
pRCC	7q	Amplification	0.64	0	NA	NA
pRCC	12p	Amplification	0.47	0	NA	NA
pRCC	12q	Amplification	0.45	0	NA	NA
pRCC	16p	Amplification	0.52	0	NA	NA
pRCC	16q	Amplification	0.51	0	NA	NA
pRCC	17p	Amplification	0.61	0	NA	NA
pRCC	17q	Amplification	0.68	0	NA	NA
pRCC	20p	Amplification	0.38	0	NA	NA
pRCC	20q	Amplification	0.39	0	NA	NA
