# Supplementary material for: Contrasting features of papillary and chromophobe renal cell carcinoma revealed by whole genome sequencing
Source: Mol Cancer Res. Author manuscript; Available in PMC 2026 Jun 15. (PMC13136883; doi:10.1158/1541-7786.MCR-25-0616)
Supplement: S7 Table [file EMS212285-supplement-S7_Table.xlsx]

## Sheet: Supp Table S7
Supplementary Table S7
Cohort	CNA Type	Wide Region	Wide Region Size (Per MB)	Chromosome Bands	Locus	Frequency	Num Samples	Q-value	GEL Cohort Genes	TCGA Genes Present	CGC Oncogene Present	CGC Tumour Supressor Gene Present
pRCC	Deletion	Chr1:25351421-27666379	2.31496	1p36.12-1p36.11, 1p35.3	1p36.11	0.1553	16	0.00010435	ARID1A	ARID1A		ARID1A
pRCC	Deletion	Chr4:181380719-181901128	0.520409	4q34.3	4q34.3	0.1261	13	0.0010032
