# Supplementary material for: Contrasting features of papillary and chromophobe renal cell carcinoma revealed by whole genome sequencing
Source: Mol Cancer Res. Author manuscript; Available in PMC 2026 Jun 15. (PMC13136883; doi:10.1158/1541-7786.MCR-25-0616)
Supplement: S8 Table [file EMS212285-supplement-S8_Table.xlsx]

## Sheet: Supp Table S8
Supplementary Table S8
Cohort	SV Type	Samples	Total Breakpoints	Breakpoint Length	Start Chromosome	Start Position	End Chromosome	End Position	P-value	Fragile Site	GEL Driver Genes Present	Other Driver Genes Present (CGC, TCGA, etc)
ChRCC	Deletion	5	9	708652	6	31880903	6	32589555	0	FALSE
ChRCC	Deletion	7	16	12709306	20	2483222	20	15192528	2.1944e-11	TRUE
ChRCC	Unclassified	5	9	1405527	5	12448	5	1417975	0	FALSE		SDHA; TERT
