# Supplementary material for: Contrasting features of papillary and chromophobe renal cell carcinoma revealed by whole genome sequencing
Source: Mol Cancer Res. Author manuscript; Available in PMC 2026 Jun 15. (PMC13136883; doi:10.1158/1541-7786.MCR-25-0616)
Supplement: S9 Table [file EMS212285-supplement-S9_Table.xlsx]

## Sheet: Supp Table S9
Supplementary Table S9
Cohort	Drivers	Cytoband	Q-value	Tier	Selection Type	Established Role	Cohort Predicted Role	CancerMine Count	CancerMine Cohort-Specific Count	Total Non-synonymous Carriers (Ensembl)	Total Synonymous Carriers (Ensembl)	Total Carriers Nonsynonymous-Mutation + LoH	Total Carriers Nonsynonymous-Mutation + Gain	Unique Num of Recurrent Mutations	Mutational Frequency (chRCC: TCGA, pRCC: Pancancer Atlas)
ChRCC	BAP1	3p21.1	0.0178	3	PASS	LoF	Act	46	0	2 (3.39%)	1	1	0	0	0
ChRCC	CDKN1A	6p21.2	3.25e-05	1	PASS	LoF	LoF	81	0	4 (6.78%)	0	4	0	0	0.03
ChRCC	CSPG4	15q24.2	2.41e-09	1	LITERATURE	NA	LoF	0	0	4 (6.78%)	6	0	0	0	0.03
ChRCC	MAP3K13	3q27.2	0.0188	3	PASS	ambiguous	LoF	1	0	3 (5.08%)	7	0	0	0	0
ChRCC	MTOR	1p36.22	3.25e-05	1	PASS	Act	Act	74	0	3 (5.08%)	3	1	0	0	0.03
ChRCC	TP53	17p13.1	8.37e-30	1	PASS	LoF	LoF	1242	0	14 (23.72%)	1	13	0	0	0.333
ChRCC	WNK2	9q22.31	0.00759	2	PASS	NA	Act	3	0	2 (3.39%)	6	1	0	0	0
pRCC	ARID1A	1p36.11	5.7138e-22	1	PASS	LoF	LoF	56	0	8 (7.84%)	17 (16.67%)	3	0	0	0.043
pRCC	CACNA1D	3p21.1	0.0002096	2	PASS	NA	LoF	0	0	3 (2.94%)	52 (50.98%)	1	1	0	0.022
pRCC	ELF3	1q32.1	0.004739	2	PASS	LoF	Act	13	0	3 (2.94%)	2 (1.96%)	1	0	0	0.007
pRCC	KDM5A	12p13.33	0.0002096	2	PASS	Act	Act	3	0	6 (5.88%)	20 (19.61%)	0	5	0	0.011
pRCC	KIAA1549	7q34	0.02609	2	PASS	Act	Act	1	0	4 (3.92%)	33 (32.35%)	0	4	0	0.014
pRCC	KMT2C	7q36.1	7.2994e-05	1	PASS	NA	LoF	21	0	6 (5.88%)	59 (57.84%)	0	3	0	0.069
pRCC	LEPROTL1	8p12	0.003684	2	PASS	NA	Act	0	0	2 (1.96%)	11 (10.78%)	0	0	0	NA
pRCC	MAP3K1	5q11.2	0.0001504	2	PASS	LoF	Act	7	0	4 (3.92%)	24 (23.35%)	0	1	0	0.014
pRCC	MET	7q31.2	1.5432e-25	1	PASS	Act	Act	347	15	11 (10.78%)	22 (21.57%)	0	10	0	0.08
pRCC	MTOR	1p36.22	2.9526e-05	2	PASS	Act	Act	74	0	5 (4.9%)	20 (19.61%)	0	1	0	0.014
pRCC	NFIB	9p23	0.0004627	2	PASS	Act	Act	45	0	4 (3.92%)	63 (61.76%)	0	0	0	0.004
pRCC	PBRM1	3p21.1	0.007383	2	PASS	LoF	Act	12	0	5 (4.9%)	13 (12.75%)	1	0	0	0.043
pRCC	SETD2	3p21.31	0.01744	2	PASS	LoF	Act	41	0	7 (6.86%)	25 (24.51%)	1	2	0	0.062
pRCC	UBR5	8q22.3	0.000609	2	PASS	ambiguous	Act	14	0	3 (2.94%)	21 (20.59%)	0	0	0	0.018
