# Supplementary material for: Contrasting features of papillary and chromophobe renal cell carcinoma revealed by whole genome sequencing
Source: Mol Cancer Res. Author manuscript; Available in PMC 2026 Jun 15. (PMC13136883; doi:10.1158/1541-7786.MCR-25-0616)
Supplement: S14 Table [file EMS212285-supplement-S14_Table.xlsx]

## Sheet: Supp Table S14
Supplementary Table S14
Cohort	Gene	Type	VAF	Missense	Indel	Nonsense	Synonymous	dN/dS Ratio	dN/dS Ratio 95% CI (Lower)	dN/dS Ratio 95% CI (Upper)	dN/dS P-value	dN/dS Q-value
ChRCC	MT-ATP6	Complex V	All	2	0	0	1	0.462285	0.0768669	1.42754	0.210755	0.58093
ChRCC	MT-ATP8	Complex V	All	1	0	0	1	1.40427	0.0801251	6.18331	0.747952	0.940823
ChRCC	MT-CO1	Complex IV	All	5	2	0	4	0.406881	0.145902	0.874568	0.0181311	0.078568
ChRCC	MT-CO2	Complex IV	All	7	2	0	1	1.30618	0.561214	2.52632	0.498701	0.720346
ChRCC	MT-CO3	Complex IV	All	8	1	1	3	1.47427	0.67368	2.74453	0.302471	0.655354
ChRCC	MT-CYB	Complex III	All	17	3	1	1	2.07241	1.23667	3.21986	0.0073715	0.0559699
ChRCC	MT-ND1	Complex I	All	5	1	2	4	0.744122	0.266832	1.59948	0.487033	0.720346
ChRCC	MT-ND2	Complex I	All	9	1	0	2	1.54537	0.742524	2.78611	0.223435	0.58093
ChRCC	MT-ND3	Complex I	All	2	0	0	0	0.918475	0.15272	2.83626	0.902906	0.978149
ChRCC	MT-ND4	Complex I	All	17	5	1	0	2.03963	1.21711	3.16893	0.00861076	0.0559699
ChRCC	MT-ND4L	Complex I	All	3	0	0	0	0.155766	0.387361	4.03942	0.474702	0.720346
ChRCC	MT-ND5	Complex I	All	13	8	1	4	1.07525	0.591457	1.77032	0.796081	0.940823
ChRCC	MT-ND6	Complex I	All	3	5	0	3	0.922055	0.246705	2.57266	0.988963	0.988963
ChRCC	MT-ATP6	Complex V	VAF > 0.8	0	0	0	0	0	0	17.7688	0.641865	0.807663
ChRCC	MT-ATP8	Complex V	VAF > 0.8	0	0	0	0	0	0	176.111	0.882552	0.882552
ChRCC	MT-CO1	Complex IV	VAF > 0.8	0	0	0	0	0	0	8.31701	0.496635	0.807663
ChRCC	MT-CO2	Complex IV	VAF > 0.8	0	0	0	0	0	0	11.4556	0.56243	0.807663
ChRCC	MT-CO3	Complex IV	VAF > 0.8	0	0	0	0	0	0	21.9403	0.675544	0.807663
ChRCC	MT-CYB	Complex III	VAF > 0.8	2	0	0	1	10.802	1.79523	33.3975	0.0152513	0.198266
ChRCC	MT-ND1	Complex I	VAF > 0.8	0	1	1	0	0	0	11.6708	0.566056	0.807663
ChRCC	MT-ND2	Complex I	VAF > 0.8	0	0	0	0	0	0	13.9189	0.599243	0.807663
ChRCC	MT-ND3	Complex I	VAF > 0.8	1	0	0	0	17.4807	0.997143	77.0483	0.0501612	0.326047
ChRCC	MT-ND4	Complex I	VAF > 0.8	1	1	0	0	5.15025	0.293783	22.7003	0.196792	0.744595
ChRCC	MT-ND4L	Complex I	VAF > 0.8	0	0	0	0	0	0	103.127	0.846914	0.882552
ChRCC	MT-ND5	Complex I	VAF > 0.8	1	1	0	0	4.48316	0.255731	19.7601	0.229106	0.744595
ChRCC	MT-ND6	Complex I	VAF > 0.8	0	3	0	0	0	0	23.1104	0.683407	0.807663
ChRCC	MT-ATP6	Complex V	VAF <= 0.8	2	0	0	1	0.469489	0.0780639	1.44982	0.221401	0.575643
ChRCC	MT-ATP8	Complex V	VAF <= 0.8	1	0	0	1	1.40197	0.0799933	6.17329	0.749068	0.885262
ChRCC	MT-CO1	Complex IV	VAF <= 0.8	5	2	0	4	0.407178	0.146006	0.875238	0.0182478	0.118611
ChRCC	MT-CO2	Complex IV	VAF <= 0.8	7	2	0	1	1.34062	0.575999	2.59303	0.459685	0.658311
ChRCC	MT-CO3	Complex IV	VAF <= 0.8	8	1	1	3	1.46891	0.671211	2.73465	0.306777	0.658311
ChRCC	MT-CYB	Complex III	VAF <= 0.8	15	3	1	0	1.84963	1.06425	2.95028	0.0307439	0.133223
ChRCC	MT-ND1	Complex I	VAF <= 0.8	5	0	1	4	0.75339	0.27015	1.61942	0.506393	0.658311
ChRCC	MT-ND2	Complex I	VAF <= 0.8	9	1	0	2	1.65254	0.750752	2.81718	0.212705	0.575643
ChRCC	MT-ND3	Complex I	VAF <= 0.8	1	0	0	0	0.466297	0.0266059	2.05325	0.38233	0.658311
ChRCC	MT-ND4	Complex I	VAF <= 0.8	16	4	1	0	1.94028	1.13793	3.05276	0.0169568	0.118611
ChRCC	MT-ND4L	Complex I	VAF <= 0.8	3	0	0	0	1.52958	0.380373	3.96671	0.49181	0.658311
ChRCC	MT-ND5	Complex I	VAF <= 0.8	12	6	1	4	0.992361	0.531346	1.66462	0.978786	0.996865
ChRCC	MT-ND6	Complex I	VAF <= 0.8	3	2	0	3	1.00227	0.249243	2.59923	0.996865	0.996865
pRCC	MT-ATP6	Complex V	All	4	1	0	3	0.564398	0.175202	1.31136	0.206213	0.446794
pRCC	MT-ATP8	Complex V	All	0	1	0	0	NA	NA	NA	NA	NA
pRCC	MT-CO1	Complex IV	All	10	5	0	4	0.53092	0.265989	0.931426	0.0253094	0.109674
pRCC	MT-CO2	Complex IV	All	6	1	1	5	0.78394	0.311548	1.58886	0.534384	0.578916
pRCC	MT-CO3	Complex IV	All	12	1	1	3	1.34546	0.720356	2.25715	0.327483	0.534897
pRCC	MT-CYB	Complex III	All	26	2	3	2	2.00838	1.3316	2.88332	0.00144953	0.0188439
pRCC	MT-ND1	Complex I	All	8	2	0	5	0.721556	0.329694	1.34343	0.329168	0.534897
pRCC	MT-ND2	Complex I	All	12	2	0	4	1.2682	0.678991	2.12754	0.428672	0.576843
pRCC	MT-ND3	Complex I	All	3	0	0	2	0.834696	0.207564	2.16478	0.746968	0.746968
pRCC	MT-ND4	Complex I	All	20	9	2	5	1.40747	0.877045	2.11821	0.148323	0.446794
pRCC	MT-ND4L	Complex I	All	5	0	0	0	1.43807	0.515639	3.09137	0.443726	0.576843
pRCC	MT-ND5	Complex I	All	23	14	2	1	1.14852	0.740592	1.68448	0.516541	0.578916
pRCC	MT-ND6	Complex I	All	1	2	0	2	0.1841	0.0105042	0.810683	0.0192587	0.109674
pRCC	MT-ATP6	Complex V	VAF > 0.8	0	0	0	1	NA	NA	NA	NA	NA
pRCC	MT-ATP8	Complex V	VAF > 0.8	0	0	0	0	NA	NA	NA	NA	NA
pRCC	MT-CO1	Complex IV	VAF > 0.8	0	0	0	1	NA	NA	NA	NA	NA
pRCC	MT-CO2	Complex IV	VAF > 0.8	0	0	0	0	NA	NA	NA	NA	NA
pRCC	MT-CO3	Complex IV	VAF > 0.8	2	0	0	0	1.94328	0.323093	6.00219	0.397536	0.645997
pRCC	MT-CYB	Complex III	VAF > 0.8	2	0	0	0	1.35554	0.225373	4.18683	0.68224	0.706622
pRCC	MT-ND1	Complex I	VAF > 0.8	2	0	0	0	1.75892	0.29244	5.43274	0.465422	0.672276
pRCC	MT-ND2	Complex I	VAF > 0.8	5	0	0	1	4.90523	1.75865	10.5467	0.00483651	0.0628746
pRCC	MT-ND3	Complex I	VAF > 0.8	0	0	0	0	NA	NA	NA	NA	NA
pRCC	MT-ND4	Complex I	VAF > 0.8	2	4	1	0	1.32119	0.219663	4.08074	0.706622	0.706622
pRCC	MT-ND4L	Complex I	VAF > 0.8	0	0	0	0	NA	NA	NA	NA	NA
pRCC	MT-ND5	Complex I	VAF > 0.8	3	5	0	0	1.38215	0.343673	3.58516	0.594866	0.706622
pRCC	MT-ND6	Complex I	VAF > 0.8	0	1	0	0	NA	NA	NA	NA	NA
pRCC	MT-ATP6	Complex V	VAF <= 0.8	4	1	0	2	0.636586	0.193361	1.54278	0.34911	0.567304
pRCC	MT-ATP8	Complex V	VAF <= 0.8	0	1	0	0	NA	NA	NA	NA	NA
pRCC	MT-CO1	Complex IV	VAF <= 0.8	10	5	0	3	0.623191	0.300648	1.15856	0.141655	0.494615
pRCC	MT-CO2	Complex IV	VAF <= 0.8	6	1	1	5	0.858207	0.331988	1.82219	0.714318	0.773844
pRCC	MT-CO3	Complex IV	VAF <= 0.8	10	1	1	3	1.27305	0.614165	2.3667	0.491008	0.652119
pRCC	MT-CYB	Complex III	VAF <= 0.8	24	2	3	2	2.14133	1.31186	3.38225	0.00293363	0.0381372
pRCC	MT-ND1	Complex I	VAF <= 0.8	6	2	0	5	0.587995	0.227459	1.24846	0.180165	0.494615
pRCC	MT-ND2	Complex I	VAF <= 0.8	7	2	0	3	0.845299	0.352228	1.72026	0.666178	0.773844
pRCC	MT-ND3	Complex I	VAF <= 0.8	3	0	0	2	0.937185	0.228928	2.52522	0.911754	0.911754
pRCC	MT-ND4	Complex I	VAF <= 0.8	18	5	1	5	1.39787	0.805512	2.30345	0.22352	0.494615
pRCC	MT-ND4L	Complex I	VAF <= 0.8	5	0	0	0	1.66144	0.580451	3.74393	0.309348	0.567304
pRCC	MT-ND5	Complex I	VAF <= 0.8	20	9	2	1	1.19219	0.702	1.9389	0.50163	0.652119
pRCC	MT-ND6	Complex I	VAF <= 0.8	1	1	0	2	0.210911	0.0119436	0.954515	0.0414834	0.269642
