# Supplementary material for: Contrasting features of papillary and chromophobe renal cell carcinoma revealed by whole genome sequencing
Source: Mol Cancer Res. Author manuscript; Available in PMC 2026 Jun 15. (PMC13136883; doi:10.1158/1541-7786.MCR-25-0616)
Supplement: S15 Table [file EMS212285-supplement-S15_Table.xlsx]

## Sheet: Supp Table S15
Supplementary Table S15
Cohort	Signature Type	Sample Present	Median Activity	Mean Activity	Range Activity	Median Percentage of Mutational Burden Explained By Signature (Per Patient)	Percentile Range of Mutational Burden Explained By Signature (Per Patient)
ChRCC	SBS1	1	63655	62095.6	[2806, 128866]	0.0865	[2.13%, 10.03%]
ChRCC	SBS5	1	604668	589138	[46250, 1150413]	0.8244	[26.68%, 90.82%]
ChRCC	SBS26	0.0164	0	1683.18	[0, 102674]	0	[0%, 21.26%]
ChRCC	SBS44	0.0164	0	1466.64	[0, 89465]	0	[0%, 18.52%]
ChRCC	ID1	0.8689	10801	16905	[0, 65477]	0.1513	[0%, 24.22%]
ChRCC	ID2	0.9344	11790	22287.6	[0, 472881]	0.1608	[0%, 67.05%]
ChRCC	ID12	0.3279	0	11948.3	[0, 166905]	0	[0%, 23.67%]
pRCC	SBS1	0.9612	10684	16231.3	[0, 130465]	0.0482791	[0, 9.4%]
pRCC	SBS5	1	134471	180645	[31526, 1226200]	0.556097	[31.89%, 90.6%]
pRCC	ID1	0.9903	1784	4354.3	[0, 56415]	0.0954321	[0%, 30%]
pRCC	ID2	0.767	881	2981.77	[0, 50518]	0.0539183	[0%, 33.21%]
pRCC	ID12	0.0583	0	781.08	[0, 27468]	0	[0%, 19.61%]
