# Supplementary material for: Contrasting features of papillary and chromophobe renal cell carcinoma revealed by whole genome sequencing
Source: Mol Cancer Res. Author manuscript; Available in PMC 2026 Jun 15. (PMC13136883; doi:10.1158/1541-7786.MCR-25-0616)
Supplement: S16 Table [file EMS212285-supplement-S16_Table.xlsx]

## Sheet: Supp Table S16
Supplementary Table S16
Cohort	Compared Variable	Test	Stratified Age-Sampling Sample Size	Stratified Age-Sampling Effect Size	Stratified Age-Sampling P-value	Patient Sex Sample Size	Patient Sex Effect Size	Patient Sex P-value	Cancer Stage Sample Size	Cancer Stage Effect Size	Cancer Stage P-value	Cancer Grade Sample Size	Cancer Grade Effect Size	Cancer Grade P-value
ChRCC	Age Sampling Stratified	Fishers Exact Test	61	NA	NA	61	1.74298	0.308617	46	1.2138	1	NA	NA	NA
ChRCC	Cancer Stage	Fishers Exact Test	46	1.2138	1	46	1.78585	0.526682	46	NA	NA	NA	NA	NA
ChRCC	Patient Sex (Male)	Fishers Exact Test	61	1.74298	0.308617	NA	NA	NA	46	1.78585	0.526682	NA	NA	NA
ChRCC	Eosinophilic Structure (Positive)	Fishers Exact Test	61	3.5506	0.114755	61	1.42002	0.750085	46	3.27321	0.127386	NA	NA	NA
ChRCC	Mutation Rates (Per MB)	Linear Univariate Regression	61	0.525953	0.0395869	61	0.087175	0.742471	46	1.05661	0.000393149	NA	NA	NA
ChRCC	SNV Mutation Rates (Per MB)	Linear Univariate Regression	61	0.50901	0.0466573	61	0.0861767	0.74532	46	1.06393	0.000352727	NA	NA	NA
ChRCC	Indel Mutation Rates (Per MB)	Linear Univariate Regression	61	0.418912	0.103479	61	0.303913	0.24953	46	0.594129	0.0579788	NA	NA	NA
ChRCC	TP53 Mutation Status (Positive)	Fishers Exact Test	61	0.810544	0.767655	61	1.20454	0.765126	46	5.63638	0.0238739	NA	NA	NA
ChRCC	SBS1 Mutation Count (> Median)	Fishers Exact Test	61	9.34241	9.31e-05	61	2.40782	0.119575	46	0.55628	0.530214	NA	NA	NA
ChRCC	SBS5 Mutation Count (> Median)	Fishers Exact Test	61	9.34241	9.31e-05	61	2.40782	0.119575	46	0.55628	0.530214	NA	NA	NA
ChRCC	ID1 Mutation Count (> Median)	Fishers Exact Test	61	6.65223	0.000760248	61	1.81903	0.300431	46	0.476541	0.346457	NA	NA	NA
ChRCC	ID2 Mutation Count (> Median)	Fishers Exact Test	61	6.65223	0.000760248	61	1.81903	0.300431	46	0.419878	0.217156	NA	NA	NA
ChRCC	Weighted Genome Instability Index (0.348,1]	Fishers Exact Test	61	0.243001	0.0103255	61	0.347184	0.0669622	46	4.81503	0.0268405	NA	NA	NA
ChRCC	Whole Genome Duplication (Positive)	Fishers Exact Test	61	0.817573	0.758988	61	0.250499	0.102549	46	1.501	0.706488	NA	NA	NA
ChRCC	CN Arm Deletion 1p (Positive)	Fishers Exact Test	61	0.731061	0.766949	61	0.472814	0.234517	46	0.176359	0.0144573	NA	NA	NA
ChRCC	CN Arm Deletion 1q (Positive)	Fishers Exact Test	61	0.425603	0.169909	61	0.332534	0.0544995	46	0.263935	0.0497128	NA	NA	NA
ChRCC	CN Arm Deletion 2p (Positive)	Fishers Exact Test	61	0.234626	0.00984678	61	0.649405	0.441789	46	0.48934	0.347986	NA	NA	NA
ChRCC	CN Arm Deletion 2q (Positive)	Fishers Exact Test	61	0.339629	0.0682068	61	0.464434	0.187731	46	0.559958	0.526682	NA	NA	NA
ChRCC	CN Arm Deletion 6p (Positive)	Fishers Exact Test	61	0.295881	0.0351294	61	0.278439	0.02845	46	0.42511	0.20803	NA	NA	NA
ChRCC	CN Arm Deletion 6q (Positive)	Fishers Exact Test	61	0.333421	0.0619277	61	0.327938	0.0547297	46	0.366661	0.191567	NA	NA	NA
ChRCC	CN Arm Deletion 10p (Positive)	Fishers Exact Test	61	0.458336	0.184244	61	0.327938	0.0547297	46	0.366661	0.191567	NA	NA	NA
ChRCC	CN Arm Deletion 10q (Positive)	Fishers Exact Test	61	0.458336	0.184244	61	0.327938	0.0547297	46	0.366661	0.191567	NA	NA	NA
ChRCC	CN Arm Deletion 13q (Positive)	Fishers Exact Test	61	0.284117	0.0214882	61	0.387191	0.114971	46	0.631443	0.538624	NA	NA	NA
ChRCC	CN Arm Deletion 17p (Positive)	Fishers Exact Test	61	0.31995	0.0403137	61	0.486013	0.190945	46	0.375166	0.203829	NA	NA	NA
ChRCC	CN Arm Deletion 17q (Positive)	Fishers Exact Test	61	0.31995	0.0403137	61	0.486013	0.190945	46	0.375166	0.203829	NA	NA	NA
ChRCC	CN Arm Deletion 21q (Positive)	Fishers Exact Test	61	0.432857	0.172458	61	0.172871	0.0109658	46	0.617419	0.72326	NA	NA	NA
ChRCC	CN Arm Deletion Xp (Positive)	Fishers Exact Test	61	0.500414	0.270302	61	NA	NA	46	0.330287	0.284577	NA	NA	NA
ChRCC	CN Arm Gain Xp (Positive)	Fishers Exact Test	61	1.49001	0.6019	61	NA	NA	46	1.37783	0.754894	NA	NA	NA
ChRCC	Focal CN Gain 8q22 (Positive)	Fishers Exact Test	61	0.639286	0.719783	61	0.741688	1	46	6.88692	0.0291078	NA	NA	NA
ChRCC	Focal CN Gain 9p24 (Positive)	Fishers Exact Test	61	0.192328	0.169989	61	1.02981	1	46	10.2801	0.0330606	NA	NA	NA
ChRCC	SV Count	Negative Binomial Regression	61	0.857348	0.0138058	61	0.199534	0.58524	46	2.39437	1.34187e-12	NA	NA	NA
ChRCC	Mitochondria CN Count (Log10)	Linear Univariate Regression	61	0.0187272	0.0493327	61	-0.378318	0.150452	46	-0.0667873	0.834577	NA	NA	NA
ChRCC	Neoantigen Count	Negative Binomial Regression	55	0.0823413	0.00122032	55	1.60994	0.0222651	42	3.43741	1.91389e-06	NA	NA	NA
ChRCC	Immune Escape	Fishers Exact Test	55	0.899719	1	55	0.547849	0.286489	42	1.501	0.74171	NA	NA	NA
ChRCC	Immune Escape (HLA LoH)	Fishers Exact Test	55	0.78918	0.787608	55	0.456765	0.177757	42	1.54365	1	NA	NA	NA
ChRCC	TCRA T-cell Fraction (> 0)	Fishers Exact Test	61	0.982737	1	61	0.39623	0.114724	46	0.924702	1	NA	NA	NA
CHRCC	Heterozygous HLA-I Allele Pairs > 2	Fishers Exact Test	57	0.910615	1	57	1.12267	1	44	0.508545	0.433806	NA	NA	NA
pRCC	Age Sampling Stratified	Fishers Exact Test	103	NA	NA	103	1.07983	1	77	1.2138	1	91	1.39711	0.523033
pRCC	Cancer Stage	Fishers Exact Test	77	1.29069	0.800457	77	1.04776	1	77	1.29069	0.800457	69	3.79032	0.0300116
pRCC	Cancer Grade	Fishers Exact Test	91	1.39711	0.523033	91	0.787796	0.657191	69	3.79032	0.0300116	91	NA	NA
pRCC	Patient Sex (Male)	Fishers Exact Test	103	1.04776	1	103	NA	NA	77	1.07983	1	91	0.787796	0.657191
pRCC	Mutation Rates (Per MB)	Linear Univariate Regression	103	0.956479	3.56715e-07	103	0.0842633	0.685535	77	0.585769	0.0192048	91	0.0842633	0.071666
pRCC	SNV Mutation Rates (Per MB)	Linear Univariate Regression	103	0.950061	4.37656e-07	103	0.0699424	0.736825	77	0.611191	0.0143949	91	0.0699424	0.0590326
pRCC	Indel Mutation Rates (Per MB)	Linear Univariate Regression	103	0.951955	4.12114e-07	103	0.166216	0.423894	77	0.377151	0.135873	91	0.166216	0.190594
pRCC	MET Mutation Status (Positive)	Fishers Exact Test	103	0.405742	0.20397	103	1.48605	0.743165	77	6.30646	0.0138159	91	0.76319	0.743907
pRCC	SBS1 Mutation Count (> Median)	Fishers Exact Test	103	0.556838	0.166655	103	1.61807	0.302744	77	0.540384	0.312929	91	0.660079	0.399207
pRCC	SBS5 Mutation Count (> Median)	Fishers Exact Test	103	0.556838	0.166655	103	1.92556	0.148602	77	0.776795	0.623348	91	0.660079	0.399207
pRCC	ID1 Mutation Count (> Median)	Fishers Exact Test	103	0.556838	0.166655	103	2.2991	0.0628647	77	0.624568	0.450839	91	0.871299	0.83359
pRCC	ID2 Mutation Count (> Median)	Fishers Exact Test	103	0.652762	0.323597	103	1.92556	0.148602	77	0.749975	0.620031	91	0.729844	0.528357
pRCC	Weighted Genome Instability Index (0.226,1]	Fishers Exact Test	103	1.67565	0.23489	103	0.819649	0.682363	77	1.78606	0.312079	91	1.67777	0.290647
pRCC	CN Arm Gain 3p (Positive)	Fishers Exact Test	103	0.47638	0.119103	103	0.955545	1	77	0.108659	0.0158802	91	0.99757	1
pRCC	CN Arm Gain 3q (Positive)	Fishers Exact Test	103	0.83772	0.689017	103	1.06014	1	77	1.08158	1	91	1.26111	0.66926
pRCC	CN Arm Gain 7p (Positive)	Fishers Exact Test	103	0.642572	0.310163	103	2.32953	0.0549005	77	0.239437	0.00886577	91	0.306031	0.0157271
pRCC	CN Arm Gain 7q (Positive)	Fishers Exact Test	103	0.689746	0.412651	103	2.50236	0.0336509	77	0.219211	0.00426357	91	0.263989	0.00475116
pRCC	CN Arm Gain 12p (Positive)	Fishers Exact Test	103	0.995436	1	103	1.14138	0.836848	77	0.740987	0.616344	91	0.85703	0.83147
pRCC	CN Arm Gain 12q (Positive)	Fishers Exact Test	103	1.01548	1	103	1.43168	0.413568	77	0.652865	0.451298	91	0.874176	0.830941
pRCC	CN Arm Gain 16p (Positive)	Fishers Exact Test	103	1.76092	0.169047	103	0.825793	0.683049	77	0.316004	0.0422347	91	0.788801	0.673538
pRCC	CN Arm Gain 16q (Positive)	Fishers Exact Test	103	1.64195	0.237299	103	0.778388	0.679593	77	0.385905	0.0786337	91	0.788801	0.673538
pRCC	CN Arm Gain 17p (Positive)	Fishers Exact Test	103	0.618309	0.310686	103	2.26698	0.0591546	77	0.196141	0.00217544	91	0.164415	0.00019764
pRCC	CN Arm Gain 17q (Positive)	Fishers Exact Test	103	NA	NA	103	NA	NA	77	NA	NA	91	NA	NA
pRCC	CN Arm Gain 20p (Positive)	Fishers Exact Test	103	1.18905	0.688021	103	0.656195	0.394806	77	1.03798	1	91	0.764213	0.65661
pRCC	CN Arm Gain 20q (Positive)	Fishers Exact Test	103	NA	NA	103	NA	NA	77	NA	NA	91	NA	NA
pRCC	Focal CN Deletion 1p36.11 (Positive)	Fishers Exact Test	103	2.65009	0.169	103	1.21557	1	77	4.55424	0.0314325	91	4.15901	0.0288983
pRCC	Focal CN Deletion 4q34.3 (Positive)	Fishers Exact Test	103	2.88911	0.140327	103	0.842132	0.764701	77	4.66433	0.0277342	91	11.7557	0.0052527
pRCC	SV Count	Negative Binomial Regression	103	0.7498	0.00730149	103	0.718086	0.0141347	77	1.73209	3.94e-09	91	1.86693	4e-12
pRCC	Mitochondria CN Count (Log10)	Linear Univariate Regression	103	-0.00563148	0.977551	103	0.345994	0.0942141	77	0.183795	0.469905	91	0.825726	4.93e-05
pRCC	Neoantigen Count	Negative Binomial Regression	84	0.458109	0.0889118	84	0.142529	0.610557	62	0.205929	0.466281	75	0.131204	0.576238
pRCC	TCRA T-cell Fraction (> 0)	Fishers Exact Test	103	0.653254	0.321322	103	1.04776	1	77	0.749975	0.620031	91	2.61346	0.0314969
pRCC	Heterozygous HLA-I Allele Pairs > 2	Fishers Exact Test	87	1.51253	0.468861	87	2.13013	0.139143	64	1.06561	1	78	2.99414	0.0416303
