# Supplementary material for: Contrasting features of papillary and chromophobe renal cell carcinoma revealed by whole genome sequencing
Source: Mol Cancer Res. Author manuscript; Available in PMC 2026 Jun 15. (PMC13136883; doi:10.1158/1541-7786.MCR-25-0616)
Supplement: S17 Table [file EMS212285-supplement-S17_Table.xlsx]

## Sheet: Supp Table S17
Supplementary Table S17
Cohort	Sample Size	Variable Tested	Variable Baseline	Regression Type	Response	Estimate	Estimates S.E	95% CI (Lower)	95% CI (Upper)	P-value
ChRCC	46	Mutation Rates (Per MB)	NA	Negative Binomial Regression	Structurial Variant Count	-0.00122426	0.00971097	-0.0202574	0.0178089	0.899677
ChRCC	46	SNV Mutation Rates (Per MB)	NA	Negative Binomial Regression	Structurial Variant Count	0.000530487	0.019759	-0.0381965	0.0392575	0.978581
ChRCC	46	Indel Mutation Rates (Per MB)	NA	Negative Binomial Regression	Structurial Variant Count	-0.00484477	0.0190391	-0.0421608	0.0324712	0.799137
ChRCC	46	Mitochondria Mutation Count	NA	Negative Binomial Regression	Structurial Variant Count	0.097579	0.0526046	-0.00552601	0.200684	0.0636031
ChRCC	46	Mitochondria SNV Mutation Count	NA	Negative Binomial Regression	Structurial Variant Count	0.12315	0.0665258	-0.00724032	0.253541	0.0641458
ChRCC	46	Mitochondria Indel Mutation Count	NA	Negative Binomial Regression	Structurial Variant Count	0.188046	0.145892	-0.0979031	0.473995	0.19742
ChRCC	46	TP53 Mutation Status (Positive)	TP53 Mutation Status (Negative)	Negative Binomial Regression	Structurial Variant Count	0.476265	0.395865	-0.299616	1.25214	0.228938
ChRCC	46	Weighted Genome Instability Index (0.348,1]	Weighted Genome Instability Index [0, 0.348]	Negative Binomial Regression	Structurial Variant Count	1.10967	0.360973	0.402177	1.81717	0.00211131
ChRCC	46	Whole Genome Duplication (Positive)	Whole Genome Duplication (Negative)	Negative Binomial Regression	Structurial Variant Count	1.11021	0.363209	0.398329	1.82208	0.00223819
ChRCC	46	CN Arm Deletion 1p (Positive)	CN Arm Deletion 1p (Negative)	Negative Binomial Regression	Structurial Variant Count	0.119853	0.383843	-0.632466	0.872173	0.754854
ChRCC	46	CN Arm Deletion 1q (Positive)	CN Arm Deletion 1q (Negative)	Negative Binomial Regression	Structurial Variant Count	-0.146826	0.362694	-0.857693	0.564042	0.68561
ChRCC	46	CN Arm Deletion 2p (Positive)	CN Arm Deletion 2p (Negative)	Negative Binomial Regression	Structurial Variant Count	-0.33219	0.353977	-1.02597	0.361591	0.348011
ChRCC	46	CN Arm Deletion 2q (Positive)	CN Arm Deletion 2q (Negative)	Negative Binomial Regression	Structurial Variant Count	-0.262588	0.344998	-0.938772	0.413595	0.446579
ChRCC	46	CN Arm Deletion 6p (Positive)	CN Arm Deletion 6p (Negative)	Negative Binomial Regression	Structurial Variant Count	-0.284017	0.350504	-0.970991	0.402958	0.417762
ChRCC	46	CN Arm Deletion 6q (Positive)	CN Arm Deletion 6q (Negative)	Negative Binomial Regression	Structurial Variant Count	0.0496202	0.353131	-0.642504	0.741744	0.888253
ChRCC	46	CN Arm Deletion 10p (Positive)	CN Arm Deletion 10p (Negative)	Negative Binomial Regression	Structurial Variant Count	0.101706	0.350242	-0.584755	0.788167	0.771519
ChRCC	46	CN Arm Deletion 10q (Positive)	CN Arm Deletion 10q (Negative)	Negative Binomial Regression	Structurial Variant Count	0.101706	0.350242	-0.584755	0.788167	0.771519
ChRCC	46	CN Arm Deletion 13q (Positive)	CN Arm Deletion 13q (Negative)	Negative Binomial Regression	Structurial Variant Count	-0.476688	0.346626	-1.15606	0.202687	0.169062
ChRCC	46	CN Arm Deletion 17p (Positive)	CN Arm Deletion 17p (Negative)	Negative Binomial Regression	Structurial Variant Count	0.164808	0.345878	-0.5131	0.842715	0.633725
ChRCC	46	CN Arm Deletion 17q (Positive)	CN Arm Deletion 17q (Negative)	Negative Binomial Regression	Structurial Variant Count	0.164808	0.345878	-0.5131	0.842715	0.633725
ChRCC	46	CN Arm Deletion 21q (Positive)	CN Arm Deletion 21q (Negative)	Negative Binomial Regression	Structurial Variant Count	-0.604756	0.387618	-1.36447	0.154961	0.118716
ChRCC	46	CN Arm Deletion Xp (Positive)	CN Arm Deletion Xp (Negative)	Negative Binomial Regression	Structurial Variant Count	-1.02274	0.422251	-1.85034	-0.195147	0.0154301
ChRCC	46	CN Arm Gain Xp (Positive)	CN Arm Gain Xp (Negative)	Negative Binomial Regression	Structurial Variant Count	0.828877	0.373374	0.0970775	1.56068	0.0264212
ChRCC	46	Focal CN Gain 8q22 (Positive)	Focal CN Gain 8q22 (Negative)	Negative Binomial Regression	Structurial Variant Count	0.915993	0.44412	0.0455327	1.78645	0.0391614
ChRCC	46	Focal CN Gain 9p24 (Positive)	Focal CN Gain 9p24 (Negative)	Negative Binomial Regression	Structurial Variant Count	1.13118	0.499739	0.151713	2.11065	0.023602
ChRCC	46	Mitochondria CN Count (Log10)	NA	Negative Binomial Regression	Structurial Variant Count	4.49227	1.91218	0.744399	8.24015	0.0188091
ChRCC	42	Neoantigen Count (Log10)	NA	Negative Binomial Regression	Structurial Variant Count	-0.000658468	0.00191342	-0.0044087	0.00309177	0.730748
ChRCC	42	Immune Escape (HLA LoH)	Immune Escape (Negative)	Negative Binomial Regression	Structurial Variant Count	0.0578937	0.37273	-0.672644	0.788431	0.876566
ChRCC	44	Heterozygous HLA-I Allele Pairs > 2	Heterozygous HLA-I Allele Pairs <= 2	Negative Binomial Regression	Structurial Variant Count	0.482979	0.421122	-0.342405	1.30836	0.251428
ChRCC	46	TCRA T-cell Fraction (> 0)	TCRA T-cell Fraction = 0	Negative Binomial Regression	Structurial Variant Count	-0.0667925	0.33103	-0.715612	0.582027	0.840095
ChRCC	46	Telomere Length Difference (Normalised)	NA	Negative Binomial Regression	Structurial Variant Count	-0.0911062	0.159891	-0.404486	0.222274	0.568811
ChRCC	46	Eosinophilic Structure (Positive)	Eosinophilic Structure (Negative)	Negative Binomial Regression	Structurial Variant Count	0.677541	0.397562	-0.101666	1.45675	0.0883364
ChRCC	46	Mitochondria Mutation Count	NA	Linear Regression	Mutation Rates (per MB)	0.075809	0.0422262	-0.00946851	0.161086	0.0799782
ChRCC	46	Mitochondria SNV Mutation Count	NA	Linear Regression	Mutation Rates (per MB)	0.0788525	0.053665	-0.0295261	0.187231	0.14937
ChRCC	46	Mitochondria Indel Mutation Count	NA	Linear Regression	Mutation Rates (per MB)	0.192982	0.116127	-0.0415403	0.427505	0.104176
ChRCC	46	TP53 Mutation Status (Positive)	TP53 Mutation Status (Negative)	Linear Regression	Mutation Rates (per MB)	-0.306029	0.32695	-0.966318	0.35426	0.354749
ChRCC	46	WGII (0.348,1]	WGII [0, 0.348]	Linear Regression	Mutation Rates (per MB)	-0.0874098	0.302373	-0.698065	0.523245	0.773977
ChRCC	46	Whole Genome Duplication (Positive)	Whole Genome Duplication (Negative)	Linear Regression	Mutation Rates (per MB)	0.198368	0.32449	-0.456954	0.853689	0.544362
ChRCC	46	CN Arm Deletion 1p (Positive)	CN Arm Deletion 1p (Negative)	Linear Regression	Mutation Rates (per MB)	-0.223177	0.310513	-0.850271	0.403918	0.476381
ChRCC	46	CN Arm Deletion 1q (Positive)	CN Arm Deletion 1q (Negative)	Linear Regression	Mutation Rates (per MB)	-0.54309	0.284011	-1.11666	0.0304819	0.0628531
ChRCC	46	CN Arm Deletion 2p (Positive)	CN Arm Deletion 2p (Negative)	Linear Regression	Mutation Rates (per MB)	-0.327043	0.285618	-0.903861	0.249775	0.258835
ChRCC	46	CN Arm Deletion 2q (Positive)	CN Arm Deletion 2q (Negative)	Linear Regression	Mutation Rates (per MB)	-0.316556	0.27783	-0.877646	0.244534	0.261156
ChRCC	46	CN Arm Deletion 6p (Positive)	CN Arm Deletion 6p (Negative)	Linear Regression	Mutation Rates (per MB)	-0.482999	0.276926	-1.04226	0.0762657	0.0886285
ChRCC	46	CN Arm Deletion 6q (Positive)	CN Arm Deletion 6q (Negative)	Linear Regression	Mutation Rates (per MB)	-0.148677	0.286195	-0.726659	0.429305	0.606209
ChRCC	46	CN Arm Deletion 10p (Positive)	CN Arm Deletion 10p (Negative)	Linear Regression	Mutation Rates (per MB)	-0.422186	0.276435	-0.980458	0.136086	0.134377
ChRCC	46	CN Arm Deletion 10q (Positive)	CN Arm Deletion 10q (Negative)	Linear Regression	Mutation Rates (per MB)	-0.422186	0.276435	-0.980458	0.136086	0.134377
ChRCC	46	CN Arm Deletion 13q (Positive)	CN Arm Deletion 13q (Negative)	Linear Regression	Mutation Rates (per MB)	-0.276916	0.282564	-0.847566	0.293735	0.332829
ChRCC	46	CN Arm Deletion 17p (Positive)	CN Arm Deletion 17p (Negative)	Linear Regression	Mutation Rates (per MB)	0.0572237	0.281229	-0.51073	0.625178	0.839769
ChRCC	46	CN Arm Deletion 17q (Positive)	CN Arm Deletion 17q (Negative)	Linear Regression	Mutation Rates (per MB)	0.0572237	0.281229	-0.51073	0.625178	0.839769
ChRCC	46	CN Arm Deletion 21q (Positive)	CN Arm Deletion 21q (Negative)	Linear Regression	Mutation Rates (per MB)	-0.0767803	0.313787	-0.710486	0.556925	0.807918
ChRCC	46	CN Arm Deletion Xp (Positive)	CN Arm Deletion Xp (Negative)	Linear Regression	Mutation Rates (per MB)	-0.34264	0.344431	-1.03823	0.352953	0.325669
ChRCC	46	CN Arm Gain Xp (Positive)	CN Arm Gain Xp (Negative)	Linear Regression	Mutation Rates (per MB)	0.422892	0.306216	-0.195525	1.04131	0.174754
ChRCC	46	Focal CN Gain 8q22 (Positive)	Focal CN Gain 8q22 (Negative)	Linear Regression	Mutation Rates (per MB)	-0.0854735	0.385527	-0.864061	0.693114	0.825644
ChRCC	46	Focal CN Gain 9p24 (Positive)	Focal CN Gain 9p24 (Negative)	Linear Regression	Mutation Rates (per MB)	-0.0546058	0.446522	-0.956376	0.847165	0.903266
ChRCC	46	Structural Variant Counts	NA	Linear Regression	Mutation Rates (per MB)	0.0032478	0.00330044	-0.00341757	0.00991317	0.330862
ChRCC	46	Mitochondria CN Count (Log10)	NA	Linear Regression	Mutation Rates (per MB)	1.96244	1.60005	-1.26892	5.19381	0.227012
ChRCC	42	Neoantigen Count	NA	Linear Regression	Mutation Rates (per MB)	0.00666716	0.00109163	0.0044553	0.00887902	4.49e-07
ChRCC	42	Immune Escape (HLA LoH)	Immune Escape (Negative)	Linear Regression	Mutation Rates (per MB)	-0.281012	0.280083	-0.848514	0.286491	0.322226
ChRCC	44	Heterozygous HLA-I Allele Pairs > 2	Heterozygous HLA-I Allele Pairs <= 2	Linear Regression	Mutation Rates (per MB)	0.30797	0.319723	-0.338731	0.95467	0.341362
ChRCC	46	TCRA T-cell Fraction (> 0)	TCRA T-cell Fraction = 0	Linear Regression	Mutation Rates (per MB)	-0.0979375	0.269175	-0.641548	0.445672	0.716839
ChRCC	46	Telomere Length Difference (Normalised)	NA	Linear Regression	Mutation Rates (per MB)	0.061607	0.130145	-0.201226	0.32444	0.638459
ChRCC	46	Eosinophilic Structure (Positive)	Eosinophilic Structure (Negative)	Linear Regression	Mutation Rates (per MB)	0.0202766	0.339567	-0.665492	0.706045	0.952674
pRCC	77	Mutation Rates (Per MB)	NA	Negative Binomial Regression	Structurial Variant Count	0.523986	0.157561	0.215167	0.832805	0.000882227
pRCC	77	SNV Mutation Rates (Per MB)	NA	Negative Binomial Regression	Structurial Variant Count	0.636706	0.179781	0.284336	0.989076	0.000397752
pRCC	77	Indel Mutation Rates (Per MB)	NA	Negative Binomial Regression	Structurial Variant Count	1.83944	1.08014	-0.277646	3.95652	0.0885765
pRCC	77	Mitochondria Mutation Count	NA	Negative Binomial Regression	Structurial Variant Count	0.00224448	0.0564381	-0.108374	0.112863	0.968277
pRCC	77	Mitochondria SNV Mutation Count	NA	Negative Binomial Regression	Structurial Variant Count	-0.0150668	0.0610749	-0.134773	0.10464	0.805145
pRCC	77	Mitochondria Indel Mutation Count	NA	Negative Binomial Regression	Structurial Variant Count	0.25116	0.185584	-0.112584	0.614904	0.175943
pRCC	77	MET Mutation Status (Positive)	MET Mutation Status (Negative)	Negative Binomial Regression	Structurial Variant Count	-1.6833	0.430011	-2.5261	-0.840492	9.06e-05
pRCC	77	Weighted Genome Instability Index (0.226,1]	Weighted Genome Instability Index [0, 0.226]	Negative Binomial Regression	Structurial Variant Count	0.496226	0.265655	-0.024449	1.0169	0.0617717
pRCC	77	CN Arm Gain 3p (Positive)	CN Arm Gain 3p (Negative)	Negative Binomial Regression	Structurial Variant Count	-0.549401	0.3294	-1.19501	0.096212	0.0953392
pRCC	77	CN Arm Gain 3q (Positive)	CN Arm Gain 3q (Negative)	Negative Binomial Regression	Structurial Variant Count	-0.320409	0.27614	-0.861634	0.220816	0.245922
pRCC	77	CN Arm Gain 7p (Positive)	CN Arm Gain 7p (Negative)	Negative Binomial Regression	Structurial Variant Count	-0.781526	0.278169	-1.32673	-0.236325	0.00496127
pRCC	77	CN Arm Gain 7q (Positive)	CN Arm Gain 7q (Negative)	Negative Binomial Regression	Structurial Variant Count	-0.742901	0.286183	-1.30381	-0.181993	0.00943445
pRCC	77	CN Arm Gain 12p (Positive)	CN Arm Gain 12p (Negative)	Negative Binomial Regression	Structurial Variant Count	-0.304333	0.267262	-0.828156	0.21949	0.254825
pRCC	77	CN Arm Gain 12q (Positive)	CN Arm Gain 12q (Negative)	Negative Binomial Regression	Structurial Variant Count	-0.502285	0.269153	-1.02981	0.0252457	0.062018
pRCC	77	CN Arm Gain 16p (Positive)	CN Arm Gain 16p (Negative)	Negative Binomial Regression	Structurial Variant Count	-0.518857	0.26901	-1.04611	0.00839224	0.0537598
pRCC	77	CN Arm Gain 16q (Positive)	CN Arm Gain 16q (Negative)	Negative Binomial Regression	Structurial Variant Count	-0.462369	0.269286	-0.990159	0.0654213	0.0859755
pRCC	77	CN Arm Gain 17p (Positive)	CN Arm Gain 17p (Negative)	Negative Binomial Regression	Structurial Variant Count	-1.25555	0.268794	-1.78238	-0.728723	3e-06
pRCC	77	CN Arm Gain 17q (Positive)	CN Arm Gain 17q (Negative)	Negative Binomial Regression	Structurial Variant Count	-0.74848	0.294211	-1.32512	-0.171838	0.0109583
pRCC	77	CN Arm Gain 20p (Positive)	CN Arm Gain 20p (Negative)	Negative Binomial Regression	Structurial Variant Count	-0.238854	0.275858	-0.779525	0.301817	0.386566
pRCC	77	CN Arm Gain 20q (Positive)	CN Arm Gain 20q (Negative)	Negative Binomial Regression	Structurial Variant Count	-0.238854	0.275858	-0.779525	0.301817	0.386566
pRCC	77	Focal CN Deletion 1p36.11 (Positive)	Focal CN Deletion 1p36.11 (Negative)	Negative Binomial Regression	Structurial Variant Count	1.45282	0.331008	0.804056	2.10158	1.14e-05
pRCC	77	Focal CN Deletion 4q34.3 (Positive)	Focal CN Deletion 4q34.3 (Negative)	Negative Binomial Regression	Structurial Variant Count	1.80984	0.32639	1.17013	2.44955	2.94e-08
pRCC	77	Mitochondria CN Count (Log10)	NA	Negative Binomial Regression	Structurial Variant Count	0.652833	0.693398	-0.706227	2.01189	0.346524
pRCC	62	Neoantigen Count	NA	Negative Binomial Regression	Structurial Variant Count	0.00132938	0.00841745	-0.0151685	0.0178273	0.874511
pRCC	77	TCRA T-cell Fraction (> 0)	TCRA T-cell Fraction = 0	Negative Binomial Regression	Structurial Variant Count	0.0155416	0.276112	-0.525638	0.556721	0.955113
pRCC	64	Heterozygous HLA-I Allele Pairs > 2	Heterozygous HLA-I Allele Pairs <= 2	Negative Binomial Regression	Structurial Variant Count	0.805855	0.289767	0.237921	1.37379	0.00541852
pRCC	77	Telomere Length Difference (Normalised)	NA	Negative Binomial Regression	Structurial Variant Count	-0.484984	0.123555	-0.727147	-0.242821	8.66e-05
pRCC	77	Mitochondria Mutation Count	NA	Linear Regression	Mutation Rates (per MB)	-0.0384758	0.0398482	-0.117912	0.0409602	0.337497
pRCC	77	Mitochondria SNV Mutation Count	NA	Linear Regression	Mutation Rates (per MB)	-0.03042	0.0433304	-0.116798	0.0559576	0.484649
pRCC	77	Mitochondria Indel Mutation Count	NA	Linear Regression	Mutation Rates (per MB)	-0.141869	0.133739	-0.408473	0.124735	0.29233
pRCC	77	MET Mutation Status (Positive)	MET Mutation Status (Negative)	Linear Regression	Mutation Rates (per MB)	-0.0576739	0.310618	-0.67688	0.561533	0.853222
pRCC	77	WGII (0.226,1]	WGII [0, 0.226]	Linear Regression	Mutation Rates (per MB)	0.354621	0.189559	-0.0232584	0.7325	0.0654414
pRCC	77	CN Arm Gain 3p (Positive)	CN Arm Gain 3p (Negative)	Linear Regression	Mutation Rates (per MB)	0.289609	0.229771	-0.168431	0.74765	0.211585
pRCC	77	CN Arm Gain 3q (Positive)	CN Arm Gain 3q (Negative)	Linear Regression	Mutation Rates (per MB)	0.361898	0.192966	-0.0227725	0.746568	0.0647855
pRCC	77	CN Arm Gain 7p (Positive)	CN Arm Gain 7p (Negative)	Linear Regression	Mutation Rates (per MB)	0.394061	0.204642	-0.0138853	0.802007	0.0581023
pRCC	77	CN Arm Gain 7q (Positive)	CN Arm Gain 7q (Negative)	Linear Regression	Mutation Rates (per MB)	0.357297	0.210682	-0.0626902	0.777284	0.094224
pRCC	77	CN Arm Gain 12p (Positive)	CN Arm Gain 12p (Negative)	Linear Regression	Mutation Rates (per MB)	0.3239	0.188176	-0.0512215	0.699022	0.0894975
pRCC	77	CN Arm Gain 12q (Positive)	CN Arm Gain 12q (Negative)	Linear Regression	Mutation Rates (per MB)	0.344853	0.189945	-0.0337966	0.723502	0.0736055
pRCC	77	CN Arm Gain 16p (Positive)	CN Arm Gain 16p (Negative)	Linear Regression	Mutation Rates (per MB)	0.487025	0.18722	0.113809	0.860241	0.0112638
pRCC	77	CN Arm Gain 16q (Positive)	CN Arm Gain 16q (Negative)	Linear Regression	Mutation Rates (per MB)	0.479415	0.186817	0.107003	0.851827	0.0123614
pRCC	77	CN Arm Gain 17p (Positive)	CN Arm Gain 17p (Negative)	Linear Regression	Mutation Rates (per MB)	0.0936332	0.217447	-0.339839	0.527105	0.668043
pRCC	77	CN Arm Gain 17q (Positive)	CN Arm Gain 17q (Negative)	Linear Regression	Mutation Rates (per MB)	0.247801	0.216985	-0.18475	0.680352	0.257229
pRCC	77	CN Arm Gain 20p (Positive)	CN Arm Gain 20p (Negative)	Linear Regression	Mutation Rates (per MB)	0.482408	0.189094	0.105456	0.859361	0.0128618
pRCC	77	CN Arm Gain 20q (Positive)	CN Arm Gain 20q (Negative)	Linear Regression	Mutation Rates (per MB)	0.482408	0.189094	0.105456	0.859361	0.0128618
pRCC	77	Focal CN Deletion 1p36.11 (Positive)	Focal CN Deletion 1p36.11 (Negative)	Linear Regression	Mutation Rates (per MB)	-0.101864	0.272888	-0.645857	0.442128	0.710036
pRCC	77	Focal CN Deletion 4q34.3 (Positive)	Focal CN Deletion 4q34.3 (Negative)	Linear Regression	Mutation Rates (per MB)	0.753771	0.279242	0.197113	1.31043	0.00865206
pRCC	77	Structural Variant Counts	NA	Linear Regression	Mutation Rates (per MB)	0.0083849	0.00316242	0.00208073	0.0146891	0.00985129
pRCC	77	Mitochondria CN Count (Log10)	NA	Linear Regression	Mutation Rates (per MB)	-0.350161	0.505496	-1.35785	0.657526	0.490821
pRCC	62	Neoantigen Count	NA	Linear Regression	Mutation Rates (per MB)	0.0197939	0.00587784	0.00802374	0.0315641	0.00136413
pRCC	64	Heterozygous HLA-I Allele Pairs > 2	Heterozygous HLA-I Allele Pairs <= 2	Linear Regression	Mutation Rates (per MB)	0.348201	0.219973	-0.0919643	0.153266	0.118785
pRCC	77	TCRA T-cell Fraction (> 0)	TCRA T-cell Fraction = 0	Linear Regression	Mutation Rates (per MB)	0.0339408	0.197167	-0.359104	0.426986	0.863808
pRCC	77	Telomere Length Difference (Normalised)	NA	Linear Regression	Mutation Rates (per MB)	-0.329888	0.0898051	-0.508912	-0.150865	0.000456959
