# Supplementary material for: Contrasting features of papillary and chromophobe renal cell carcinoma revealed by whole genome sequencing
Source: Mol Cancer Res. Author manuscript; Available in PMC 2026 Jun 15. (PMC13136883; doi:10.1158/1541-7786.MCR-25-0616)
Supplement: S18 Table [file EMS212285-supplement-S18_Table.xlsx]

## Sheet: Supp Table S18
Supplementary Table S18
Cohort	Sample Size	Variable Tested	Variable Baseline	Estimate	Estimates S.E	95% CI (Lower)	95% CI (Upper)	P-value
ChRCC	46	Mutation Rates (Per MB)	NA	0.0049911	0.00918271	-0.0135538	0.023536	0.589706
ChRCC	46	SNV Mutation Rates (Per MB)	NA	0.010814	0.0186805	-0.0269121	0.04854	0.56583
ChRCC	46	Indel Mutation Rates (Per MB)	NA	0.00914429	0.0180055	-0.0272185	0.0455071	0.614272
ChRCC	46	Mitochondria Mutation Rates (Per MB)	NA	0.0484358	0.0488007	-0.0501193	0.146991	0.326765
ChRCC	46	Mitochondria SNV Mutation Rates (Per MB)	NA	0.0368581	0.0617337	-0.0878156	0.161532	0.553757
ChRCC	46	Mitochondria Indel Mutation Rates (Per MB)	NA	0.187503	0.131888	-0.0788507	0.453856	0.162682
ChRCC	46	TP53 Mutation Status (Positive)	TP53 Mutation Status (Negative)	-0.941389	0.341806	-1.63168	-0.251099	0.00873283
ChRCC	46	Weighted Genome Instability Index (0.348,1]	Weighted Genome Instability Index [0, 0.348]	0.493669	0.332008	-0.176834	1.16417	0.144687
ChRCC	46	Whole Genome Duplication (Positive)	Whole Genome Duplication (Negative)	1.95109	0.205406	1.53626	2.36591	6.49e-12
ChRCC	46	CN Arm Deletion 1p (Positive)	CN Arm Deletion 1p (Negative)	-0.133298	0.351241	-0.842644	0.576048	0.706271
ChRCC	46	CN Arm Deletion 1q (Positive)	CN Arm Deletion 1q (Negative)	-0.134917	0.333109	-0.807645	0.537811	0.687566
ChRCC	46	CN Arm Deletion 2p (Positive)	CN Arm Deletion 2p (Negative)	-0.122429	0.32617	-0.781143	0.536285	0.709332
ChRCC	46	CN Arm Deletion 2q (Positive)	CN Arm Deletion 2q (Negative)	-0.102922	0.317366	-0.743855	0.538012	0.74736
ChRCC	46	CN Arm Deletion 6p (Positive)	CN Arm Deletion 6p (Negative)	-0.246173	0.320907	-0.894258	0.401912	0.447408
ChRCC	46	CN Arm Deletion 6q (Positive)	CN Arm Deletion 6q (Negative)	-0.213548	0.321611	-0.863055	0.435959	0.510411
ChRCC	46	CN Arm Deletion 10p (Positive)	CN Arm Deletion 10p (Negative)	-0.111698	0.319543	-0.757029	0.533633	0.728462
ChRCC	46	CN Arm Deletion 10q (Positive)	CN Arm Deletion 10q (Negative)	-0.111698	0.319543	-0.757029	0.533633	0.728462
ChRCC	46	CN Arm Deletion 13q (Positive)	CN Arm Deletion 13q (Negative)	-0.468564	0.313466	-1.10162	0.164494	0.142629
ChRCC	46	CN Arm Deletion 17p (Positive)	CN Arm Deletion 17p (Negative)	-0.221716	0.314948	-0.857766	0.414334	0.485426
ChRCC	46	CN Arm Deletion 17q (Positive)	CN Arm Deletion 17q (Negative)	-0.221716	0.314948	-0.857766	0.414334	0.485426
ChRCC	46	CN Arm Deletion 21q (Positive)	CN Arm Deletion 21q (Negative)	0.0623883	0.353472	-0.651462	0.776238	0.860769
ChRCC	46	CN Arm Deletion Xp (Positive)	CN Arm Deletion Xp (Negative)	-1.33039	0.333008	-2.00291	-0.657864	0.0002624
ChRCC	46	CN Arm Gain Xp (Positive)	CN Arm Gain Xp (Negative)	1.18912	0.29991	0.58344	1.7948	0.00028747
ChRCC	46	Focal CN Gain 8q22 (Positive)	Focal CN Gain 8q22 (Negative)	0.414818	0.429535	-0.452645	1.28228	0.339837
ChRCC	46	Focal CN Gain 9p24 (Positive)	Focal CN Gain 9p24 (Negative)	1.05969	0.474899	0.100615	2.01877	0.0311828
ChRCC	46	Structural Variant Counts	NA	0.00503222	0.00367713	-0.0023939	0.0124583	0.178603
ChRCC	42	Neoantigen Count	NA	0.000436101	0.00172319	-0.00305541	0.00433381	0.801609
ChRCC	42	Immune Escape (HLA LoH)	Immune Escape (Negative)	-0.577547	0.310539	-1.20676	0.124867	0.0708754
ChRCC	44	Heterozygous HLA-I Allele Pairs > 2	Heterozygous HLA-I Allele Pairs <= 2	-0.833467	0.352382	-1.54623	-0.121817	0.0230872
ChRCC	46	TCRA T-cell Fraction (> 0)	TCRA T-cell Fraction = 0	0.00945287	0.302473	-0.601403	0.620309	0.97522
ChRCC	46	Telomere Length Difference (Normalised)	NA	-0.0456551	0.14678	-0.342083	0.250773	0.757343
ChRCC	46	Eosinophilic Structure (Positive)	Eosinophilic Structure (Negative)	0.0489816	0.382318	-0.723125	0.821088	0.898682
pRCC	77	Mutation Rates (Per MB)	NA	-0.0183134	0.147354	-0.312059	0.275432	0.901439
pRCC	77	SNV Mutation Rates (Per MB)	NA	-0.0141728	0.170206	-0.353473	0.325127	0.933869
pRCC	77	Indel Mutation Rates (Per MB)	NA	-0.322385	0.953455	-2.22306	1.57829	0.736255
pRCC	77	Mitochondria Mutation Count	NA	0.0645826	0.0477591	-0.0306234	0.159789	0.180516
pRCC	77	Mitochondria SNV Mutation Count	NA	0.07691	0.0516067	-0.0259662	0.179786	0.140511
pRCC	77	Mitochondria Indel Mutation Count	NA	-0.0105672	0.162519	-0.334542	0.313408	0.948337
pRCC	77	MET Mutation Status (Positive)	MET Mutation Status (Negative)	-0.330478	0.372617	-1.07328	0.412321	0.37808
pRCC	77	Weighted Genome Instability Index (0.226,1]	Weighted Genome Instability Index [0, 0.226]	0.402353	0.229215	-0.0545785	0.859284	0.0834524
pRCC	77	CN Arm Gain 3p (Positive)	CN Arm Gain 3p (Negative)	0.646572	0.269544	0.109245	1.1839	0.0190423
pRCC	77	CN Arm Gain 3q (Positive)	CN Arm Gain 3q (Negative)	0.397441	0.233654	-0.0683392	0.863221	0.0932615
pRCC	77	CN Arm Gain 7p (Positive)	CN Arm Gain 7p (Negative)	-0.0555715	0.252956	-0.559829	0.448686	0.826735
pRCC	77	CN Arm Gain 7q (Positive)	CN Arm Gain 7q (Negative)	-0.0838315	0.258885	-0.59991	0.432247	0.747015
pRCC	77	CN Arm Gain 12p (Positive)	CN Arm Gain 12p (Negative)	-0.26644	0.229393	-0.723727	0.190847	0.249275
pRCC	77	CN Arm Gain 12q (Positive)	CN Arm Gain 12q (Negative)	-0.275358	0.23197	-0.737782	0.187065	0.239112
pRCC	77	CN Arm Gain 16p (Positive)	CN Arm Gain 16p (Negative)	0.281833	0.233781	-0.184201	0.747867	0.231941
pRCC	77	CN Arm Gain 16q (Positive)	CN Arm Gain 16q (Negative)	0.42715	0.229902	-0.0311501	0.885451	0.0672617
pRCC	77	CN Arm Gain 17p (Positive)	CN Arm Gain 17p (Negative)	-0.0182062	0.262535	-0.54156	0.505148	0.944905
pRCC	77	CN Arm Gain 17q (Positive)	CN Arm Gain 17q (Negative)	-0.0973512	0.264354	-0.624332	0.42963	0.71376
pRCC	77	CN Arm Gain 20p (Positive)	CN Arm Gain 20p (Negative)	0.117108	0.237701	-0.356739	0.590956	0.623744
pRCC	77	CN Arm Gain 20q (Positive)	CN Arm Gain 20q (Negative)	0.117108	0.237701	-0.356739	0.590956	0.623744
pRCC	77	Focal CN Deletion 1p36.11 (Positive)	Focal CN Deletion 1p36.11 (Negative)	-0.0379982	0.329348	-0.694542	0.618545	0.90847
pRCC	77	Focal CN Deletion 4q34.3 (Positive)	Focal CN Deletion 4q34.3 (Negative)	0.108404	0.352231	-0.593756	0.810563	0.759151
pRCC	77	Structural Variant Counts	NA	0.00578245	0.00392649	-0.00204486	0.0136098	0.145196
pRCC	62	Neoantigen Count (Log10)	NA	-0.00135168	0.00783997	-0.0170509	0.0143476	0.863727
pRCC	64	Heterozygous HLA-I Allele Pairs > 2	Heterozygous HLA-I Allele Pairs <= 2	-0.185321	0.272007	-0.729605	0.358721	0.498342
pRCC	77	TCRA T-cell Fraction (> 0)	TCRA T-cell Fraction = 0	-0.116938	0.237402	-0.590189	0.356314	0.623813
pRCC	77	Telomere Length Difference (Normalised)	NA	-0.0562458	0.117817	-0.291109	0.178617	0.634523
