# Supplementary material for: Contrasting features of papillary and chromophobe renal cell carcinoma revealed by whole genome sequencing
Source: Mol Cancer Res. Author manuscript; Available in PMC 2026 Jun 15. (PMC13136883; doi:10.1158/1541-7786.MCR-25-0616)
Supplement: S19 Table [file EMS212285-supplement-S19_Table.xlsx]

## Sheet: Supp Table S19
Supplementary Table S19
Cohort	Sample Size	Variable Tested	Variable Baseline	Odds Ratio	Lod Odds Ratio S.E	95% CI (Lower)	95% CI (Upper)	P-value
ChRCC	46	Mutation Rates (Per MB)	NA	0.801149	0.442383	0.336633	1.90665	0.616254
ChRCC	46	SNV Mutation Rates (Per MB)	NA	0.80843	0.456351	0.330519	1.97737	0.641213
ChRCC	46	Indel Mutation Rates (Per MB)	NA	0.00596078	5.65306	9.19198e-08	386.543	0.364853
ChRCC	46	Mitochondria Mutation Rates (Per MB)	NA	1.05102	0.102892	0.859067	1.28585	0.628684
ChRCC	46	Mitochondria SNV Mutation Rates (Per MB)	NA	1.02406	0.129068	0.795172	1.31882	0.853877
ChRCC	46	Mitochondria Indel Mutation Rates (Per MB)	NA	1.29867	0.285642	0.741924	2.2732	0.360233
ChRCC	46	TP53 Mutation Status (Positive)	TP53 Mutation Status (Negative)	1.4253	0.78335	0.306985	6.6175	0.650988
ChRCC	46	Weighted Genome Instability Index (0.348,1]	Weighted Genome Instability Index [0, 0.348]	2.67091	0.74488	0.62032	11.5001	0.187204
ChRCC	46	Whole Genome Duplication (Positive)	Whole Genome Duplication (Negative)	1.23257	0.754832	0.280735	5.4116	0.781767
ChRCC	46	CN Arm Deletion 1p (Positive)	CN Arm Deletion 1p (Negative)	0.18618	0.841535	0.035778	0.968831	0.045761
ChRCC	46	CN Arm Deletion 1q (Positive)	CN Arm Deletion 1q (Negative)	0.316489	0.75284	0.0723669	1.38413	0.126471
ChRCC	46	CN Arm Deletion 2p (Positive)	CN Arm Deletion 2p (Negative)	0.239859	0.759851	0.0540966	1.06351	0.0602549
ChRCC	46	CN Arm Deletion 2q (Positive)	CN Arm Deletion 2q (Negative)	0.247622	0.736338	0.0584814	1.04848	0.0580041
ChRCC	46	CN Arm Deletion 6p (Positive)	CN Arm Deletion 6p (Negative)	0.376884	0.722964	0.0913734	1.55452	0.177097
ChRCC	46	CN Arm Deletion 6q (Positive)	CN Arm Deletion 6q (Negative)	0.322499	0.728127	0.0774006	1.34373	0.120136
ChRCC	46	CN Arm Deletion 10p (Positive)	CN Arm Deletion 10p (Negative)	0.183762	0.779479	0.0398807	0.84674	0.029751
ChRCC	46	CN Arm Deletion 10q (Positive)	CN Arm Deletion 10q (Negative)	0.183762	0.779479	0.0398807	0.84674	0.029751
ChRCC	46	CN Arm Deletion 13q (Positive)	CN Arm Deletion 13q (Negative)	0.88422	0.681768	0.232401	3.36421	0.856772
ChRCC	46	CN Arm Deletion 17p (Positive)	CN Arm Deletion 17p (Negative)	0.281869	0.713475	0.0696204	1.14119	0.075922
ChRCC	46	CN Arm Deletion 17q (Positive)	CN Arm Deletion 17q (Negative)	0.281869	0.713475	0.0696204	1.14119	0.075922
ChRCC	46	CN Arm Deletion 21q (Positive)	CN Arm Deletion 21q (Negative)	0.761832	0.744286	0.177142	3.2764	0.714746
ChRCC	46	CN Arm Deletion Xp (Positive)	CN Arm Deletion Xp (Negative)	1.008	0.800737	0.209833	4.84228	0.992058
ChRCC	46	CN Arm Gain Xp (Positive)	CN Arm Gain Xp (Negative)	0.655051	0.740458	0.15346	2.79611	0.567779
ChRCC	46	Focal CN Gain 8q22 (Positive)	Focal CN Gain 8q22 (Negative)	1.10232	0.920079	0.181607	6.69082	0.915681
ChRCC	46	Focal CN Gain 9p24 (Positive)	Focal CN Gain 9p24 (Negative)	0.92714	1.05943	0.116239	7.39498	0.943074
ChRCC	46	Structural Variant Counts	NA	1.00792	0.00831141	0.991632	1.02447	0.342689
ChRCC	46	Mitochondria Count (Log10)	NA	NA	NA	NA	NA	NA
ChRCC	42	Neoantigen Count	NA	0.956974	0.041211	0.882716	1.03748	0.285892
ChRCC	42	Immune Escape (HLA LoH)	Immune Escape (HLA LoH)	0.831943	0.700944	0.210595	3.28654	0.792943
ChRCC	44	Heterozygous HLA-I Allele Pairs > 2	Heterozygous HLA-I Allele Pairs <= 2	11.7856	1.19534	1.13207	122.696	0.039042
ChRCC	46	Telomere Length Difference (Normalised)	NA	1.47943	0.31832	0.792759	2.76089	0.21855
ChRCC	46	Eosinophilic Structure (Positive)	Eosinophilic Structure (Negative)	0.575594	0.831644	0.112777	2.93774	0.506582
pRCC	77	Mutation Rates (Per MB)	NA	1.06229	0.317824	0.569787	1.98051	0.849203
pRCC	77	SNV Mutation Rates (Per MB)	NA	1.07462	0.370099	0.520268	2.21965	0.845818
pRCC	77	Indel Mutation Rates (Per MB)	NA	1.33403	2.00122	0.0264076	67.3913	0.885488
pRCC	77	Mitochondria Mutation Rates (Per MB)	NA	1.01941	0.102106	0.834516	1.24526	0.850686
pRCC	77	Mitochondria SNV Mutation Rates (Per MB)	NA	1.0273	0.110696	0.826933	1.2762	0.807794
pRCC	77	Mitochondria Indel Mutation Rates (Per MB)	NA	0.958227	0.34697	0.48543	1.89152	0.902122
pRCC	77	MET Mutation Status (Positive)	MET Mutation Status (Negative)	0.453717	0.7942	0.0956667	2.15184	0.319704
pRCC	77	Weighted Genome Instability Index (0.226,1]	Weighted Genome Instability Index [0, 0.226]	2.89012	1.31118	0.221227	37.7566	0.418272
pRCC	77	CN Arm Gain 3p (Positive)	CN Arm Gain 3p (Negative)	1.18965	0.580681	0.381191	3.71275	0.764893
pRCC	77	CN Arm Gain 3q (Positive)	CN Arm Gain 3q (Negative)	1.06824	0.499606	0.40124	2.84403	0.89488
pRCC	77	CN Arm Gain 7p (Positive)	CN Arm Gain 7p (Negative)	0.668726	0.528576	0.237314	1.8844	0.446505
pRCC	77	CN Arm Gain 7q (Positive)	CN Arm Gain 7q (Negative)	0.808243	0.539758	0.280607	2.32801	0.693269
pRCC	77	CN Arm Gain 12p (Positive)	CN Arm Gain 12p (Negative)	1.27442	0.486655	0.49099	3.30792	0.618281
pRCC	77	CN Arm Gain 12q (Positive)	CN Arm Gain 12q (Negative)	1.32866	0.494514	0.504062	3.50224	0.565526
pRCC	77	CN Arm Gain 16p (Positive)	CN Arm Gain 16p (Negative)	0.980594	0.492993	0.373124	2.57707	0.968293
pRCC	77	CN Arm Gain 16q (Positive)	CN Arm Gain 16q (Negative)	0.889563	0.490537	0.340119	2.32661	0.811443
pRCC	77	CN Arm Gain 17p (Positive)	CN Arm Gain 17p (Negative)	0.766176	0.547112	0.262196	2.23888	0.626388
pRCC	77	CN Arm Gain 17q (Positive)	CN Arm Gain 17q (Negative)	0.793785	0.550521	0.269835	2.33511	0.674852
pRCC	77	CN Arm Gain 20p (Positive)	CN Arm Gain 20p (Negative)	1.06293	0.500062	0.398887	2.83241	0.90287
pRCC	77	CN Arm Gain 20q (Positive)	CN Arm Gain 20q (Negative)	1.06293	0.500062	0.398887	2.83241	0.90287
pRCC	77	Focal CN Deletion 1p36.11 (Positive)	Focal CN Deletion 1p36.11 (Negative)	1.2786	0.702772	0.322502	5.06913	0.726561
pRCC	77	Focal CN Deletion 4q34.3 (Positive)	Focal CN Deletion 4q34.3 (Negative)	1.37779	0.754083	0.314272	6.04029	0.670844
pRCC	77	Structural Variant Counts	NA	1.00177	0.00841339	0.985389	1.01843	0.833234
pRCC	77	Mitochondria Count (Log10)	NA	0.42928	1.28957	0.0342811	5.3756	0.511981
pRCC	62	Neoantigen Count	NA	1.03193	0.0175539	0.997032	1.06805	0.0733559
pRCC	64	Heterozygous HLA-I Allele Pairs > 2	Heterozygous HLA-I Allele Pairs <= 2	1.30082	0.560661	0.433493	3.90349	0.63901
pRCC	77	Telomere Length Difference (Normalised)	NA	1.01093	0.246412	0.623697	1.63858	0.964815
