# Supplementary material for: Contrasting features of papillary and chromophobe renal cell carcinoma revealed by whole genome sequencing
Source: Mol Cancer Res. Author manuscript; Available in PMC 2026 Jun 15. (PMC13136883; doi:10.1158/1541-7786.MCR-25-0616)
Supplement: S20 Table [file EMS212285-supplement-S20_Table.xlsx]

## Sheet: Supp Table S20
Supplementary Table S20
Cohort	Sample Size	Variable Tested	Variable Baseline	Response	Odds Ratio	Lod Odds Ratio S.E	95% CI (Lower)	95% CI (Upper)	P-value
ChRCC	42	Mutation Rates (Per MB)	NA	Immune Escape (All causes)	1.03686	0.0559365	0.929197	1.157	0.517534
ChRCC	42	SNV Mutation Rates (Per MB)	NA	Immune Escape (All causes)	1.06317	0.0822802	0.904828	1.24922	0.456583
ChRCC	42	Indel Mutation Rates (Per MB)	NA	Immune Escape (All causes)	1.10241	0.231897	0.699762	1.73673	0.674175
ChRCC	42	Mitochondria Mutation Rates (Per MB)	NA	Immune Escape (All causes)	0.911015	0.109587	0.734925	1.1293	0.395083
ChRCC	42	Mitochondria SNV Mutation Rates (Per MB)	NA	Immune Escape (All causes)	0.914896	0.138859	0.696904	1.20108	0.521821
ChRCC	42	Mitochondria Indel Mutation Rates (Per MB)	NA	Immune Escape (All causes)	0.735449	0.311808	0.39915	1.35509	0.324399
ChRCC	42	TP53 Mutation Status (Positive)	TP53 Mutation Status (Negative)	Immune Escape (All causes)	5.32897	0.987392	0.769439	36.9074	0.0901657
ChRCC	42	Weighted Genome Instability Index (0.348,1]	Weighted Genome Instability Index [0, 0.348]	Immune Escape (All causes)	2.39353	0.793612	0.505262	11.3387	0.271443
ChRCC	42	Whole Genome Duplication (Positive)	Whole Genome Duplication (Negative)	Immune Escape (All causes)	0.910807	0.887631	0.159909	5.18775	0.916176
ChRCC	42	CN Arm Deletion 1p (Positive)	CN Arm Deletion 1p (Negative)	Immune Escape (All causes)	22.0862	1.18998	2.14393	227.527	0.00929936
ChRCC	42	CN Arm Deletion 1q (Positive)	CN Arm Deletion 1q (Negative)	Immune Escape (All causes)	9.38271	0.898069	1.61395	54.5464	0.0126676
ChRCC	42	CN Arm Deletion 2p (Positive)	CN Arm Deletion 2p (Negative)	Immune Escape (All causes)	25.1113	1.03155	3.32513	189.64	0.00177975
ChRCC	42	CN Arm Deletion 2q (Positive)	CN Arm Deletion 2q (Negative)	Immune Escape (All causes)	31.7495	1.03314	4.19105	240.52	0.000817072
ChRCC	42	CN Arm Deletion 6p (Positive)	CN Arm Deletion 6p (Negative)	Immune Escape (All causes)	35.2461	1.14909	3.70684	335.135	0.00193422
ChRCC	42	CN Arm Deletion 6q (Positive)	CN Arm Deletion 6q (Negative)	Immune Escape (All causes)	29.5044	1.14923	3.10215	280.615	0.00322894
ChRCC	42	CN Arm Deletion 10p (Positive)	CN Arm Deletion 10p (Negative)	Immune Escape (All causes)	14.4653	0.905921	2.45023	85.3984	0.00318584
ChRCC	42	CN Arm Deletion 10q (Positive)	CN Arm Deletion 10q (Negative)	Immune Escape (All causes)	14.4653	0.905921	2.45023	85.3984	0.00318584
ChRCC	42	CN Arm Deletion 13q (Positive)	CN Arm Deletion 13q (Negative)	Immune Escape (All causes)	44.4198	1.12191	4.92724	400.452	0.000721053
ChRCC	42	CN Arm Deletion 17p (Positive)	CN Arm Deletion 17p (Negative)	Immune Escape (All causes)	23.4669	1.02935	3.12085	176.456	0.00217218
ChRCC	42	CN Arm Deletion 17q (Positive)	CN Arm Deletion 17q (Negative)	Immune Escape (All causes)	23.4669	1.02935	3.12085	176.456	0.00217218
ChRCC	42	CN Arm Deletion 21q (Positive)	CN Arm Deletion 21q (Negative)	Immune Escape (All causes)	NA	NA	NA	NA	NA
ChRCC	42	CN Arm Deletion Xp (Positive)	CN Arm Deletion Xp (Negative)	Immune Escape (All causes)	5.45045	1.02742	0.727602	40.8292	0.0988511
ChRCC	42	CN Arm Gain Xp (Positive)	CN Arm Gain Xp (Negative)	Immune Escape (All causes)	0.137665	0.979176	0.0201998	0.938208	0.0428567
ChRCC	42	Focal CN Gain 8q22 (Positive)	Focal CN Gain 8q22 (Negative)	Immune Escape (All causes)	1.27259	1.07086	0.156016	10.3803	0.821898
ChRCC	42	Focal CN Gain 9p24 (Positive)	Focal CN Gain 9p24 (Negative)	Immune Escape (All causes)	0.704631	1.1029	0.0811278	6.12003	0.750926
ChRCC	42	Structural Variant Counts	NA	Immune Escape (All causes)	1.01613	0.0129069	0.990743	1.04216	0.215203
ChRCC	42	Neoantigen Count (Log10)	NA	Immune Escape (All causes)	0.000348425	4.8208	2.75e-08	4.42165	0.098614
ChRCC	42	Heterozygous HLA-I Allele Pairs > 2	Heterozygous HLA-I Allele Pairs <= 2	Immune Escape (All causes)	0.856611	0.934462	0.137204	5.34809	0.868451
ChRCC	42	TCRA T-cell Fraction (> 0)	TCRA T-cell Fraction = 0	Immune Escape (All causes)	-0.371777	0.699534	-1.74286	0.999309	0.595097
ChRCC	42	Telomere Length Difference (Normalised)	NA	Immune Escape (All causes)	2.52821	0.437071	1.07344	5.95455	0.0338287
ChRCC	42	Eosinophilic Structure (Positive)	Eosinophilic Structure (Negative)	Immune Escape (All causes)	0.252239	0.907784	0.0425701	1.49458	0.129192
ChRCC	42	Mutation Rates (Per MB)	NA	Immune Escape (LoH)	0.571551	0.803633	0.118305	2.76127	0.486372
ChRCC	42	SNV Mutation Rates (Per MB)	NA	Immune Escape (LoH)	0.599583	0.805797	0.123582	2.90901	0.525558
ChRCC	42	Indel Mutation Rates (Per MB)	NA	Immune Escape (LoH)	6.29e-05	7.8087	1.42e-11	278.722	0.215366
ChRCC	42	Mitochondria Mutation Rates (Per MB)	NA	Immune Escape (LoH)	0.928361	0.110667	0.747335	1.15324	0.50178
ChRCC	42	Mitochondria SNV Mutation Rates (Per MB)	NA	Immune Escape (LoH)	0.940378	0.140145	0.71451	1.23765	0.660924
ChRCC	42	Mitochondria Indel Mutation Rates (Per MB)	NA	Immune Escape (LoH)	0.746337	0.318737	0.399595	1.39396	0.358656
ChRCC	42	TP53 Mutation Status (Positive)	TP53 Mutation Status (Negative)	Immune Escape (LoH)	8.56977	1.06626	1.06015	69.2743	0.0439317
ChRCC	42	Weighted Genome Instability Index (0.348,1]	Weighted Genome Instability Index [0, 0.348]	Immune Escape (LoH)	3.70368	0.843131	0.709511	19.3334	0.120439
ChRCC	42	Whole Genome Duplication (Positive)	Whole Genome Duplication (Negative)	Immune Escape (LoH)	1.09178	0.899134	0.187408	6.3603	0.922206
ChRCC	42	CN Arm Deletion 1p (Positive)	CN Arm Deletion 1p (Negative)	Immune Escape (LoH)	37.9225	1.28683	3.04471	472.332	0.00472518
ChRCC	42	CN Arm Deletion 1q (Positive)	CN Arm Deletion 1q (Negative)	Immune Escape (LoH)	12.8967	0.941989	2.03542	81.7146	0.00663891
ChRCC	42	CN Arm Deletion 2p (Positive)	CN Arm Deletion 2p (Negative)	Immune Escape (LoH)	32.2115	1.08788	3.81946	271.657	0.00141383
ChRCC	42	CN Arm Deletion 2q (Positive)	CN Arm Deletion 2q (Negative)	Immune Escape (LoH)	41.9007	1.08569	4.98977	351.853	0.000580666
ChRCC	42	CN Arm Deletion 6p (Positive)	CN Arm Deletion 6p (Negative)	Immune Escape (LoH)	46.9414	1.191	4.5475	484.551	0.00123079
ChRCC	42	CN Arm Deletion 6q (Positive)	CN Arm Deletion 6q (Negative)	Immune Escape (LoH)	42.6764	1.21438	3.94913	461.183	0.00199492
ChRCC	42	CN Arm Deletion 10p (Positive)	CN Arm Deletion 10p (Negative)	Immune Escape (LoH)	19.4879	0.948198	3.03848	124.989	0.00173598
ChRCC	42	CN Arm Deletion 10q (Positive)	CN Arm Deletion 10q (Negative)	Immune Escape (LoH)	19.4879	0.948198	3.03848	124.989	0.00173598
ChRCC	42	CN Arm Deletion 13q (Positive)	CN Arm Deletion 13q (Negative)	Immune Escape (LoH)	49.5482	1.12286	5.4859	447.515	0.000509147
ChRCC	42	CN Arm Deletion 17p (Positive)	CN Arm Deletion 17p (Negative)	Immune Escape (LoH)	31.3059	1.08554	3.7292	262.806	0.00151159
ChRCC	42	CN Arm Deletion 17q (Positive)	CN Arm Deletion 17q (Negative)	Immune Escape (LoH)	31.3059	1.08554	3.7292	262.806	0.00151159
ChRCC	42	CN Arm Deletion 21q (Positive)	CN Arm Deletion 21q (Negative)	Immune Escape (LoH)	NA	NA	NA	NA	NA
ChRCC	42	CN Arm Deletion Xp (Positive)	CN Arm Deletion Xp (Negative)	Immune Escape (LoH)	4.97013	1.02397	0.667982	36.9803	0.117369
ChRCC	42	CN Arm Gain Xp (Positive)	CN Arm Gain Xp (Negative)	Immune Escape (LoH)	0.120977	0.970479	0.0180563	0.810543	0.029525
ChRCC	42	Focal CN Gain 8q22 (Positive)	Focal CN Gain 8q22 (Negative)	Immune Escape (LoH)	1.80478	1.0721	0.220726	14.7569	0.581816
ChRCC	42	Focal CN Gain 9p24 (Positive)	Focal CN Gain 9p24 (Negative)	Immune Escape (LoH)	0.941996	1.12318	0.104231	8.51336	0.957571
ChRCC	42	Structural Variant Counts	NA	Immune Escape (LoH)	1.01506	0.011002	0.993404	1.03718	0.174329
ChRCC	42	Neoantigen Count (Log10)	NA	Immune Escape (LoH)	0.972984	0.0315081	0.914715	1.03496	0.384724
ChRCC	42	Heterozygous HLA-I Allele Pairs > 2	Heterozygous HLA-I Allele Pairs <= 2	Immune Escape (LoH)	0.629246	0.931776	0.101319	3.90796	0.619083
ChRCC	42	TCRA T-cell Fraction (> 0)	TCRA T-cell Fraction = 0	Immune Escape (LoH)	-0.176901	0.697946	-1.54488	1.19107	0.799912
ChRCC	42	Telomere Length Difference (Normalised)	NA	Immune Escape (LoH)	2.31665	0.41324	1.03064	5.20727	0.0420518
ChRCC	42	Eosinophilic Structure (Positive)	Eosinophilic Structure (Negative)	Immune Escape (LoH)	0.0507925	1.1667	0.00516062	0.499917	0.0106427
