# Supplementary material for: Contrasting features of papillary and chromophobe renal cell carcinoma revealed by whole genome sequencing
Source: Mol Cancer Res. Author manuscript; Available in PMC 2026 Jun 15. (PMC13136883; doi:10.1158/1541-7786.MCR-25-0616)
Supplement: S21 Table [file EMS212285-supplement-S21_Table.xlsx]

## Sheet: Supp Table S21
Supplementary Table S21
Cohorts	Driver Gene	Mutation Specific	Cancer	OncoKB Actionability	COSMIC Actionability	OncoKB Oncogenic Annotated Total Carriers	Ensembl VEP Annotated Total Carriers	OncoKB Oncogenic Annotated Total Mutations	Ensembl VEP Total Somatic Mutations	OncoKB Annotated Treatments	COSMIC Annotated Treatments
pRCC	ARID1A	Truncating Mutations	Solid Tumours	4	NA	4	4	6	6	Tazemetostat; PLX2853	NA
pRCC	ARID1A	Oncogenic Mutations	Malignant Melanoma	NA	3	4	8	6	10	NA	Olaparib + Pembrolizumab
pRCC	ARID1A	Oncogenic Mutations	Adenocarcinoma	NA	3	4	8	6	10	NA	Olaparib
pRCC	ARID1A	Oncogenic Mutations	Solid Tumours	NA	3	4	8	6	10	NA	M4344; Niraparib; Pamiparib + Tislelizumab; Berzosertib; Capivasertib + Olaparib
ChRCC	BAP1	Oncogenic Mutations	Malignant Melanoma	NA	2	0	2	0	2	NA	Olaparib + Pembrolizumab
ChRCC	BAP1	Oncogenic Mutations	Breast Cancer	NA	2	0	2	0	2	NA	HX008 + Niraparib
ChRCC	BAP1	Oncogenic Mutations	Ductal Carcinoma	NA	2	0	2	0	2	NA	Olaparib + Pembrolizumab
ChRCC	BAP1	Oncogenic Mutations	Solid Tumours	NA	2	0	2	0	2	NA	Niraparib
pRCC	MET	CN Amplification	Non-Small Cell Lung Cancer	2	NA	65	NA	65	NA	Crizotinib	NA
pRCC	MET	CN Amplification	Non-Small Cell Lung Cancer	3a	NA	65	65	65	65	Telisotuzumab Vedotin	NA
pRCC	MET	M1250T	Papillary Renal Cell Carcinoma	NA	3	1	1	1	1	NA	PF-04217903
pRCC	MET	Oncogenic Mutations	Papillary Renal Cell Carcinoma	NA	3	6	11	7	12	NA	Cabozantinib; Savolitinib; Crizotinib; Sunitinib
pRCC	MET	Oncogenic Mutations	Clear Cell Renal Cell Carcinoma	NA	3	6	11	7	12	NA	Crizootinib
pRCC	MET	Oncogenic Mutations	Renal Cell Carcinoma	NA	3	6	11	7	12	NA	PF-04217903; Cabozantinib; Savolitinib
ChRCC; pRCC	MTOR	L2427Q	Renal Cell Carcinoma	3	NA	2	2	2	2	Temsirolimus	NA
ChRCC; pRCC	MTOR	Oncogenic Mutations	Non-Small Cell Lung Carcinoma	NA	3	3	8	3	8	NA	Samotolisib
ChRCC; pRCC	MTOR	Oncogenic Mutations	Solid Tumours	4	3	3	8	3	8	Everolimus; Temsirolimus	Samotolisib; Sapanisertib; Temsirolimus
